# Supplementary material for: Clinical lipidomics reveals high individuality and sex specificity of circulatory lipid signatures: a prospective healthy population study
Source: J Lipid Res. 2025 Mar 18;66(5):100780. doi: 10.1016/j.jlr.2025.100780 (PMC12022646; doi:10.1016/j.jlr.2025.100780)
Supplement: Supplementary Tables [file mmc1.xlsx]

## Sheet: S1. Internal Standard Mixture
ISTD_ID	LIPID class	Acquisition Mode	Concentration in initial Ultimate Splash solution [µM]	Concentration [µM] in ISTD mixture used for spike	Final concentration in the sample [µM]	Final Conc. nM
14:1 cholesteryl-d7 ester	CE	POS	41.5571	2.49293	1.66195	1661.95
16:1 cholesteryl-d7 ester	CE	POS	79.4139	4.76388	3.17592	3175.92
18:1 cholesteryl-d7 ester	CE	POS	114.043	6.84124	4.56083	4560.83
20:3 cholesteryl-d7 ester	CE	POS	73.3521	4.40024	2.9335	2933.5
22:4 cholesteryl-d7 ester	CE	POS	35.3277	2.11924	1.41283	1412.83
C16:1 Ceramide-d7 (d18:1-d7/16:1)	CER	POS	138.239	8.29265	5.52844	5528.44
C18:1 Ceramide-d7 (d18:1-d7/18:1)	CER	POS	87.6314	5.25683	3.50456	3504.56
C20:1 Ceramide-d7 (d18:1-d7/20:1)	CER	POS	41.7639	2.50533	1.67022	1670.22
C22:1 Ceramide-d7 (d18:1-d7/22:1)	CER	POS	79.7914	4.78652	3.19102	3191.02
C24:1 Ceramide-d7 (d18:1-d7/24:1)	CER	POS	114.562	6.87236	4.58158	4581.58
DCER(d18:1/13:0)d7	DhCer	POS	99.0334	4.95167	3.30111	3301.11
17:0-14:1 DG-d5	DG	POS	44.8425	2.69001	1.79334	1793.34
17:0-16:1 DG-d5	DG	POS	85.3915	5.12247	3.41498	3414.98
17:0-18:1 DG-d5	DG	POS	122.236	7.33267	4.88844	4888.44
17:0-20:3 DG-d5	DG	POS	78.4228	4.70443	3.13629	3136.29
17:0-22:4 DG-d5	DG	POS	37.6741	2.26	1.50666	1506.66
HCER(d18:1/15:0)d7	HexCer	POS	72.1438	3.60719	2.40479	2404.79
LCER(d18:1/15:0)d7	Hex2Cer	POS	58.4659	2.92329	1.94886	1948.86
15:0 Lyso PC-d5	LPC	POS	51.4035	3.08359	2.05573	2055.73
17:0 Lyso PC-d5	LPC	POS	97.2045	5.8311	3.8874	3887.4
19:0 Lyso PC-d5	LPC	POS	46.0905	2.76488	1.84325	1843.25
16:1 SM (d18:1/16:1)-d9	SM	POS	105.692	6.34026	4.22684	4226.84
18:1 SM (d18:1/18:1)-d9	SM	POS	67.7838	4.06621	2.71081	2710.81
20:1 SM (d18:1/20:1)-d9	SM	POS	32.6511	1.95867	1.30578	1305.78
22:1 SM (d18:1/22:1)-d9	SM	POS	62.9959	3.779	2.51933	2519.33
24:1 SM (d18:1/24:1)-d9	SM	POS	91.2705	5.47513	3.65009	3650.09
14:0-13:0-14:0 TG-d5	TG	POS	35.0308	2.10143	1.40095	1400.95
14:0-15:1-14:0 TG-d5	TG	POS	67.5974	4.05503	2.70335	2703.35
14:0-17:1-14:0 TG-d5	TG	POS	97.6938	5.86045	3.90697	3906.97
16:0-15:1-16:0 TG-d5	TG	POS	125.67	7.53868	5.02579	5025.79
16:0-17:1-16:0 TG-d5	TG	POS	151.742	9.10269	6.06846	6068.46
16:0-19:2-16:0 TG-d5	TG	POS	117.677	7.05921	4.70614	4706.14
18:1-17:1-18:1 TG-d5	TG	POS	85.6361	5.13714	3.42476	3424.76
18:1-19:2-18:1 TG-d5	TG	POS	55.4438	3.32596	2.21731	2217.31
18:1-21:2-18:1 TG-d5	TG	POS	26.8862	1.61285	1.07523	1075.23
15:0 Lyso PI-d5	LPI	NEG	43.0783	2.58418	1.72279	1722.79
17:0 Lyso PI-d5	LPI	NEG	82.1869	4.93023	3.28682	3286.82
19:0 Lyso PI-d5	LPI	NEG	39.2834	2.35653	1.57102	1571.02
15:0 Lyso PS-d5	LPS	NEG	48.9934	2.93902	1.95934	1959.34
17:0 Lyso PS-d5	LPS	NEG	92.8843	5.57194	3.71463	3714.63
19:0 Lyso PS-d5	LPS	NEG	44.1434	2.64808	1.76538	1765.38
15:0 Lyso PC-d5	LPC	NEG	51.4035	3.08359	2.05573	2055.73
15:0 Lyso PE-d5	LPE	NEG	56.2681	3.37541	2.25027	2250.27
17:0 Lyso PC-d5	LPC	NEG	97.2045	5.8311	3.8874	3887.4
17:0 Lyso PE-d5	LPE	NEG	105.858	6.35019	4.23346	4233.46
19:0 Lyso PE-d5	LPE	NEG	49.9636	2.99722	1.99815	1998.15
15:0 Lyso PG-d5	LPG	NEG	50.2737	3.01582	2.01055	2010.55
17:0 Lyso PG-d5	LPG	NEG	95.1821	5.70978	3.80652	3806.52
19:0 Lyso PG-d5	LPG	NEG	45.1801	2.71027	1.80684	1806.84
19:0 Lyso PC-d5	LPC	NEG	46.0905	2.76488	1.84325	1843.25
17:0-14:1 PC-d5	PC	NEG	69.1982	4.15106	2.76737	2767.37
17:0-16:1 PC-d5	PC	NEG	133.228	7.99208	5.32805	5328.05
17:0-18:1 PC-d5	PC	NEG	192.647	11.5565	7.70435	7704.35
17:0-20:3 PC-d5	PC	NEG	124.591	7.47398	4.98265	4982.65
17:0-22:4 PC-d5	PC	NEG	60.3398	3.61966	2.41311	2413.11
17:0-14:1 PE-d5	PE	NEG	36.7369	2.20377	1.46918	1469.18
17:0-16:1 PE-d5	PE	NEG	70.567	4.23317	2.82212	2822.12
17:0-18:1 PE-d5	PE	NEG	101.822	6.10811	4.07207	4072.07
17:0-20:3 PE-d5	PE	NEG	65.7395	3.94358	2.62905	2629.05
17:0-22:4 PE-d5	PE	NEG	31.7826	1.90658	1.27105	1271.05
17:0-14:1 PG-d5	PG	NEG	34.0835	2.0446	1.36307	1363.07
17:0-16:1 PG-d5	PG	NEG	65.6579	3.93869	2.62579	2625.79
17:0-18:1 PG-d5	PG	NEG	94.9903	5.69828	3.79885	3798.85
17:0-20:3 PG-d5	PG	NEG	61.4587	3.68678	2.45786	2457.86
17:0-22:4 PG-d5	PG	NEG	29.7771	1.78627	1.19085	1190.85
17:0-14:1 PI-d5	PI	NEG	30.6165	1.83662	1.22442	1224.42
17:0-16:1 PI-d5	PI	NEG	59.2008	3.55134	2.36756	2367.56
17:0-18:1 PI-d5	PI	NEG	85.9485	5.15588	3.43725	3437.25
17:0-20:3 PI-d5	PI	NEG	55.7653	3.34525	2.23017	2230.17
17:0-22:4 PI-d5	PI	NEG	27.0964	1.62546	1.08364	1083.64
17:0-14:1 PS-d5	PS	NEG	33.4902	2.00901	1.33934	1339.34
17:0-16:1 PS-d5	PS	NEG	64.5562	3.8726	2.58173	2581.73
17:0-18:1 PS-d5	PS	NEG	93.4522	5.60601	3.73734	3737.34
17:0-20:3 PS-d5	PS	NEG	60.4924	3.62882	2.41921	2419.21
17:0-22:4 PS-d5	PS	NEG	29.3233	1.75904	1.1727	1172.7
AA-d8	FA	NEG	159.99	7.99949	5.33299	5332.99
EPA-d5	FA	NEG	162.612	8.13061	5.42041	5420.41
DHA-d5	FA	NEG	149.916	7.4958	4.9972	4997.2

## Sheet: S2. QUANT SRM POS +
Lipid	Retention Time (min)	RT Window (min)	Precursor (m/z)	Product (m/z)	Collision Energy (V)	RF Lens (V)	Min Dwell Time (ms)	Dwell Time Priority
14:0-13:0-14:0 TG-d5	0.4	0.8	731.7	486.5	24	98	0.399	3 (normal)
14:0-15:1-14:0 TG-d5	0.4	0.8	757.7	512.5	24	98	0.399	3 (normal)
14:0-17:1-14:0 TG-d5	0.4	0.8	785.7	540.5	24	98	0.399	3 (normal)
14:1 cholesteryl-d7 ester	0.4	0.8	619.6	376.5	15	66	0.399	3 (normal)
15:0 Lyso PC-d5	2.33	1	487.3	104.1	24	86	9.386	3 (normal)
16:0-15:1-16:0 TG-d5	0.4	0.8	813.8	540.5	24	98	0.399	3 (normal)
16:0-17:1-16:0 TG-d5	0.4	0.8	841.8	568.5	24	98	0.399	3 (normal)
16:0-19:2-16:0 TG-d5	0.4	0.8	867.8	594.5	24	98	0.399	3 (normal)
16:1 cholesteryl-d7 ester	0.4	0.8	647.6	376.5	15	66	0.399	3 (normal)
16:1 SM (d18:1/16:1)-d9	2.05	1	710.6	193.1	24	86	9.386	3 (normal)
17:0 Lyso PC-d5	2.33	1	515.4	104.1	24	86	9.386	3 (normal)
17:0-14:1 DG-d5	0.4	0.8	575.5	332.3	20	76	0.399	3 (normal)
17:0-16:1 DG-d5	0.4	0.8	603.6	332.3	20	76	0.399	3 (normal)
17:0-18:1 DG-d5	0.4	0.8	631.6	332.3	20	76	0.399	3 (normal)
17:0-20:3 DG-d5	0.4	0.8	655.6	332.3	20	76	0.399	3 (normal)
17:0-22:4 DG-d5.IS	0.4	0.8	681.5	332.3	20	76	0.399	3 (normal)
18:1 cholesteryl-d7 ester	0.4	0.8	675.6	376.5	15	66	0.399	3 (normal)
18:1 SM (d18:1/18:1)-d9	2.05	1	738.6	193.1	24	86	9.386	3 (normal)
18:1-17:1-18:1 TG-d5	0.4	0.8	893.8	594.6	24	98	0.399	3 (normal)
18:1-19:2-18:1 TG-d5	0.4	0.8	919.8	620.6	24	98	0.399	3 (normal)
18:1-21:2-18:1 TG-d5	0.4	0.8	947.9	648.6	24	98	0.399	3 (normal)
19:0 Lyso PC-d5	2.33	1	543.4	104.1	24	86	9.386	3 (normal)
20:1 SM (d18:1/20:1)-d9	2.05	1	766.7	193.1	24	86	9.386	3 (normal)
20:3 cholesteryl-d7 ester	0.4	0.8	699.6	376.5	15	66	0.399	3 (normal)
22:1 SM (d18:1/22:1)-d9	2.05	1	794.7	193.1	24	86	9.386	3 (normal)
22:4 cholesteryl-d7 ester	0.4	0.8	725.7	376.5	15	66	0.399	3 (normal)
24:1 SM (d18:1/24:1)-d9	2.05	1	822.7	193.1	24	86	9.386	3 (normal)
C16:1 Ceramide-d7 (d18:1-d7/16:1)	0.4	0.8	543.5	271.3	24	54	0.399	3 (normal)
C18:1 Ceramide-d7 (d18:1-d7/18:1)	0.4	0.8	571.6	271.3	24	54	0.399	3 (normal)
C20:1 Ceramide-d7 (d18:1-d7/20:1)	0.4	0.8	599.6	271.3	24	54	0.399	3 (normal)
C22:1 Ceramide-d7 (d18:1-d7/22:1)	0.4	0.8	627.6	271.3	24	54	0.399	3 (normal)
C24:1 Ceramide-d7 (d18:1-d7/24:1)	0.4	0.8	655.7	271.3	24	54	0.399	3 (normal)
DCER(d18:1/13:0)-d7	0.4	0.8	505.6	274.4	34	93	0.399	3 (normal)
HCER(d18:1/15:0)-d7	1.05	1	675.8	271.4	30	125	0.399	3 (normal)
LCER(d18:1/15:0)-d7	2.2	1	838.4	271.4	38	177	9.386	3 (normal)
CE 16:1	0.4	0.8	640.6	369.4	15	66	0.399	3 (normal)
CE 17:0	0.4	0.8	656.6	369.4	15	66	0.399	3 (normal)
CE 18:1	0.4	0.8	668.6	369.4	15	66	0.399	3 (normal)
CE 18:2	0.4	0.8	666.6	369.4	15	66	0.399	3 (normal)
CE 18:3	0.4	0.8	664.6	369.4	15	66	0.399	3 (normal)
CE 20:3	0.4	0.8	692.6	369.4	15	66	0.399	3 (normal)
CE 20:4	0.4	0.8	690.6	369.4	15	66	0.399	3 (normal)
CE 20:5	0.4	0.8	688.6	369.4	15	66	0.399	3 (normal)
CE 22:5	0.4	0.8	716.6	369.4	15	66	0.399	3 (normal)
CE 22:6	0.4	0.8	714.6	369.4	15	66	0.399	3 (normal)
Cer 16:1;O2/16:0	0.4	0.8	510.5	236.3	24	54	0.399	3 (normal)
Cer 16:1;O2/18:0	0.4	0.8	538.5	236.3	24	54	0.399	3 (normal)
Cer 16:1;O2/20:0	0.4	0.8	566.6	236.3	24	54	0.399	3 (normal)
Cer 16:1;O2/22:0	0.4	0.8	594.6	236.3	24	54	0.399	3 (normal)
Cer 16:1;O2/23:0	0.4	0.8	608.6	236.3	24	54	0.399	3 (normal)
Cer 16:1;O2/24:0	0.4	0.8	622.6	236.3	24	54	0.399	3 (normal)
Cer 16:1;O2/24:1	0.4	0.8	620.6	236.3	24	54	0.399	3 (normal)
Cer 17:1;O2/24:0	0.4	0.8	636.6	250.3	24	54	0.399	3 (normal)
Cer 17:1;O2/24:1	0.4	0.8	634.6	250.3	24	54	0.399	3 (normal)
Cer 18:0;O2/18:0	0.4	0.8	568.7	266.4	34	93	0.399	3 (normal)
Cer 18:0;O2/20:0	0.4	0.8	596.6	266.4	24	54	0.399	3 (normal)
Cer 18:0;O2/23:0	0.4	0.8	638.7	266.4	24	54	0.399	3 (normal)
Cer 18:0;O2/24:1	0.4	0.8	650.9	266.4	34	93	0.399	3 (normal)
Cer 18:1;O2/16:0	0.4	0.8	538.6	264.4	24	54	0.399	3 (normal)
Cer 18:1;O2/17:0	0.4	0.8	552.5	264.4	24	54	0.399	3 (normal)
Cer 18:1;O2/18:0	0.4	0.8	566.7	264.4	24	54	0.399	3 (normal)
Cer 18:1;O2/18:1	0.4	0.8	564.8	264.4	24	54	0.399	3 (normal)
Cer 18:1;O2/20:0	0.4	0.8	594.6	264.4	24	54	0.399	3 (normal)
Cer 18:1;O2/21:0	0.4	0.8	608.6	264.4	24	54	0.399	3 (normal)
Cer 18:1;O2/22:0	0.4	0.8	622.7	264.4	24	54	0.399	3 (normal)
Cer 18:1;O2/22:1	0.4	0.8	620.7	264.4	24	54	0.399	3 (normal)
Cer 18:1;O2/23:0	0.4	0.8	636.6	264.4	24	54	0.399	3 (normal)
Cer 18:1;O2/24:0	0.4	0.8	650.8	264.4	24	54	0.399	3 (normal)
Cer 18:1;O2/24:1	0.4	0.8	648.8	264.4	24	54	0.399	3 (normal)
Cer 18:1;O2/25:0	0.4	0.8	664.7	264.4	24	54	0.399	3 (normal)
Cer 18:1;O2/26:0	0.4	0.8	678.9	264.4	24	54	0.399	3 (normal)
Cer 18:1;O2/26:1	0.4	0.8	676.9	264.4	24	54	0.399	3 (normal)
Cer 18:2;O2/14:0	0.4	0.8	508.5	262.3	24	54	0.399	3 (normal)
Cer 18:2;O2/16:0	0.4	0.8	536.5	262.3	24	54	0.399	3 (normal)
Cer 18:2;O2/18:0	0.4	0.8	564.5	262.3	24	54	0.399	3 (normal)
Cer 18:2;O2/20:0	0.4	0.8	592.6	262.3	24	54	0.399	3 (normal)
Cer 18:2;O2/22:0	0.4	0.8	620.6	262.3	24	54	0.399	3 (normal)
Cer 18:2;O2/23:0	0.4	0.8	634.6	262.3	24	54	0.399	3 (normal)
Cer 18:2;O2/24:0	0.4	0.8	648.6	262.3	24	54	0.399	3 (normal)
Cer 18:2;O2/24:1	0.4	0.8	646.6	262.3	24	54	0.399	3 (normal)
Cer 19:1;O2/22:0	0.4	0.8	636.6	278.3	24	54	0.399	3 (normal)
Cer 19:1;O2/23:0	0.4	0.8	650.6	278.3	24	54	0.399	3 (normal)
Cer 19:1;O2/24:0	0.4	0.8	664.6	278.3	24	54	0.399	3 (normal)
Cer 19:1;O2/24:1	0.4	0.8	662.6	278.3	24	54	0.399	3 (normal)
Cer 20:1;O2/24:0	0.4	0.8	678.6	292.3	24	54	0.399	3 (normal)
DG 14:0_16:1	0.4	0.8	556.5	285.2	20	76	0.399	3 (normal)
DG 14:0_18:2	0.4	0.8	582.5	285.2	20	76	0.399	3 (normal)
DG 16:0_17:0	0.4	0.8	600.6	313.3	20	76	0.399	3 (normal)
DG 16:0_17:1	0.4	0.8	598.5	313.3	20	76	0.399	3 (normal)
DG 16:0_18:0	0.4	0.8	614.6	313.3	20	76	0.399	3 (normal)
DG 16:1_16:1	0.4	0.8	582.5	311.3	20	76	0.399	3 (normal)
DG 16:1_18:1	0.4	0.8	610.5	311.3	20	76	0.399	3 (normal)
DG 16:1_20:1	0.4	0.8	638.6	311.3	20	76	0.399	3 (normal)
DG 18:0_18:0	0.4	0.8	642.6	341.3	20	76	0.399	3 (normal)
DG 18:0_19:0	0.4	0.8	656.6	341.3	20	76	0.399	3 (normal)
DG 18:1_18:1	0.4	0.8	638.6	339.3	20	76	0.399	3 (normal)
DG 18:1_18:2	0.4	0.8	636.6	339.3	20	76	0.399	3 (normal)
DG 18:1_22:6	0.4	0.8	684.6	339.3	20	76	0.399	3 (normal)
DG 18:2_22:6	0.4	0.8	682.5	337.3	20	76	0.399	3 (normal)
DG 20:0_20:3	0.4	0.8	692.6	369.3	20	76	0.399	3 (normal)
DG 20:0_20:4	0.4	0.8	690.6	369.3	20	76	0.399	3 (normal)
DG 20:0_22:5	0.4	0.8	716.6	369.3	20	76	0.399	3 (normal)
DG 20:0_22:6	0.4	0.8	714.6	369.3	20	76	0.399	3 (normal)
Hex1Cer 16:1;O2/18:0	1.05	1	682.6	236.3	30	125	0.399	3 (normal)
Hex1Cer 16:1;O2/22:0	1.05	1	738.7	236.3	30	125	0.399	3 (normal)
Hex1Cer 16:1;O2/24:0	1.05	1	766.7	236.3	30	125	0.399	3 (normal)
Hex1Cer 18:0;O2/22:0	1.05	1	768.9	266.4	30	125	0.399	3 (normal)
Hex1Cer 18:0;O2/24:0	1.05	1	796.9	266.4	30	125	0.399	3 (normal)
Hex1Cer 18:0;O2/24:1	1.05	1	794.9	266.4	30	125	0.399	3 (normal)
Hex1Cer 18:1;O2/16:0	1.05	1	682.7	264.4	30	125	0.399	3 (normal)
Hex1Cer 18:1;O2/18:0	1.05	1	710.8	264.4	30	125	0.399	3 (normal)
Hex1Cer 18:1;O2/20:0	1.05	1	738.7	264.4	30	125	0.399	3 (normal)
Hex1Cer 18:1;O2/20:1	1.05	1	736.7	264.4	30	125	0.399	3 (normal)
Hex1Cer 18:1;O2/22:0	1.05	1	766.9	264.4	30	125	0.399	3 (normal)
Hex1Cer 18:1;O2/22:1	1.05	1	764.8	264.4	30	125	0.399	3 (normal)
Hex1Cer 18:1;O2/24:0	1.05	1	794.9	264.4	30	125	0.399	3 (normal)
Hex1Cer 18:1;O2/24:1	1.05	1	792.9	264.4	30	125	0.399	3 (normal)
Hex1Cer 18:1;O2/26:0	1.05	1	822.9	264.4	30	125	0.399	3 (normal)
Hex1Cer 18:1;O2/26:1	1.05	1	820.9	264.4	30	125	0.399	3 (normal)
Hex1Cer 18:2;O2/20:0	1.05	1	736.6	262.3	30	125	0.399	3 (normal)
Hex1Cer 18:2;O2/22:0	1.05	1	764.7	262.3	30	125	0.399	3 (normal)
Hex1Cer 18:2;O2/24:0	1.05	1	792.7	262.3	30	125	0.399	3 (normal)
Hex2Cer 18:1;O2/14:0	2.2	1	816.6	264.4	38	177	9.386	3 (normal)
Hex2Cer 18:1;O2/16:0	2.2	1	844.6	264.4	38	177	9.386	3 (normal)
Hex2Cer 18:1;O2/18:0	2.2	1	872.6	264.4	38	177	9.386	3 (normal)
Hex2Cer 18:1;O2/18:1	2.2	1	870.6	264.4	38	177	9.386	3 (normal)
Hex2Cer 18:1;O2/20:0	2.2	1	900.6	264.4	38	177	9.386	3 (normal)
Hex2Cer 18:1;O2/22:0	2.2	1	928.6	264.4	38	177	9.386	3 (normal)
Hex2Cer 18:1;O2/22:1	2.2	1	926.6	264.4	38	177	9.386	3 (normal)
Hex2Cer 18:1;O2/24:0	2.2	1	956.6	264.4	38	177	9.386	3 (normal)
Hex2Cer 18:1;O2/24:1	2.2	1	954.6	264.4	38	177	9.386	3 (normal)
Hex2Cer 18:1;O2/26:1	2.2	1	982.6	264.4	38	177	9.386	3 (normal)
LPC(O-16:0)	2.33	1	482.4	104.1	24	86	9.386	3 (normal)
LPC(O-16:1) &/or LPC(P-16:0)	2.33	1	480.3	104.1	24	86	9.386	3 (normal)
LPC(O-17:1) &/or LPC(P-17:0)	2.33	1	494.3	104.1	24	86	9.386	3 (normal)
LPC(O-18:0)	2.33	1	510.4	104.1	24	86	9.386	3 (normal)
LPC(O-18:1) &/or LPC(P-18:0)	2.33	1	508.4	104.1	24	86	9.386	3 (normal)
LPC(O-18:2) &/or LPC(P-18:1)	2.33	1	506.4	104.1	24	86	9.386	3 (normal)
LPC(O-20:0)	2.33	1	538.4	104.1	24	86	9.386	3 (normal)
LPC(O-20:1) &/or LPC(P-20:0)	2.33	1	536.4	104.1	24	86	9.386	3 (normal)
LPC(O-22:0)	2.33	1	566.5	104.1	24	86	9.386	3 (normal)
LPC(O-22:1) &/or LPC(P-22:0)	2.33	1	564.4	104.1	24	86	9.386	3 (normal)
LPC(O-24:0)	2.33	1	594.5	104.1	24	86	9.386	3 (normal)
LPC(O-24:2) &/or LPC(P-24:1)	2.33	1	590.5	104.1	24	86	9.386	3 (normal)
SM 30:1;O2	2.05	1	647.5	184.1	24	86	9.386	3 (normal)
SM 31:1;O2	2.05	1	661.5	184.1	24	86	9.386	3 (normal)
SM 32:0;O2	2.05	1	677.6	184.1	24	86	9.386	3 (normal)
SM 32:1;O2	2.05	1	675.5	184.1	24	86	9.386	3 (normal)
SM 32:2;O2	2.05	1	673.5	184.1	24	86	9.386	3 (normal)
SM 33:0;O2	2.05	1	691.6	184.1	24	86	9.386	3 (normal)
SM 33:1;O2	2.05	1	689.6	184.1	24	86	9.386	3 (normal)
SM 33:2;O2	2.05	1	687.5	184.1	24	86	9.386	3 (normal)
SM 34:0;O2	2.05	1	705.6	184.1	24	86	9.386	3 (normal)
SM 34:1;O2	2.05	1	703.6	184.2	24	86	9.386	3 (normal)
SM 34:2;O2	2.05	1	701.6	184.1	24	86	9.386	3 (normal)
SM 34:3;O2	2.05	1	699.5	184.1	24	86	9.386	3 (normal)
SM 35:1;O2	2.05	1	717.6	184.1	24	86	9.386	3 (normal)
SM 35:2;O2	2.05	1	715.6	184.1	24	86	9.386	3 (normal)
SM 36:0;O2	2.05	1	733.6	184.1	24	86	9.386	3 (normal)
SM 36:1;O2	2.05	1	731.6	184.1	24	86	9.386	3 (normal)
SM 36:2;O2	2.05	1	729.6	184.1	24	86	9.386	3 (normal)
SM 36:3;O2	2.05	1	727.6	184.1	24	86	9.386	3 (normal)
SM 37:1;O2	2.05	1	745.6	184.1	24	86	9.386	3 (normal)
SM 37:2;O2	2.05	1	743.5	184.1	24	86	9.386	3 (normal)
SM 38:0;O2	2.05	1	761.7	184.1	24	86	9.386	3 (normal)
SM 38:1;O2	2.05	1	759.6	184.1	24	86	9.386	3 (normal)
SM 38:2;O2	2.05	1	757.6	184.1	24	86	9.386	3 (normal)
SM 38:3;O2	2.05	1	755.6	184.1	24	86	9.386	3 (normal)
SM 39:2;O2	2.05	1	771.6	184.1	24	86	9.386	3 (normal)
SM 40:1;O2	2.05	1	787.7	184.1	24	86	9.386	3 (normal)
SM 40:2;O2	2.05	1	785.7	184.1	24	86	9.386	3 (normal)
SM 40:3;O2	2.05	1	783.6	184.1	24	86	9.386	3 (normal)
SM 41:0;O2	2.05	1	803.7	184.1	24	86	9.386	3 (normal)
SM 41:1;O2	2.05	1	801.7	184.1	24	86	9.386	3 (normal)
SM 41:2;O2	2.05	1	799.7	184.1	24	86	9.386	3 (normal)
SM 42:0;O2	2.05	1	817.7	184.1	24	86	9.386	3 (normal)
SM 42:1;O2	2.05	1	815.7	184.1	24	86	9.386	3 (normal)
SM 42:2;O2	2.05	1	813.7	184.1	24	86	9.386	3 (normal)
SM 42:3;O2	2.05	1	811.7	184.1	24	86	9.386	3 (normal)
SM 43:1;O2	2.05	1	829.7	184.1	24	86	9.386	3 (normal)
SM 43:2;O2	2.05	1	827.7	184.1	24	86	9.386	3 (normal)
SM 44:1;O2	2.05	1	843.7	184.1	24	86	9.386	3 (normal)
SM 44:2;O2	2.05	1	841.7	184.1	24	86	9.386	3 (normal)
SM 44:3;O2	2.05	1	839.6	184.1	24	86	9.386	3 (normal)
TG 14:0_32:0	0.4	0.8	796.7	551.5	24	98	0.399	3 (normal)
TG 14:0_32:1	0.4	0.8	794.7	549.5	24	98	0.399	3 (normal)
TG 14:0_32:2	0.4	0.8	792.7	547.5	24	98	0.399	3 (normal)
TG 14:0_33:0	0.4	0.8	810.7	565.5	24	98	0.399	3 (normal)
TG 14:0_34:0	0.4	0.8	824.7	579.5	24	98	0.399	3 (normal)
TG 14:0_34:1	0.4	0.8	822.7	577.5	24	98	0.399	3 (normal)
TG 14:0_34:2	0.4	0.8	820.7	575.5	24	98	0.399	3 (normal)
TG 14:0_34:3	0.4	0.8	818.7	573.5	24	98	0.399	3 (normal)
TG 14:0_34:4	0.4	0.8	816.7	571.5	24	98	0.399	3 (normal)
TG 14:0_35:1	0.4	0.8	836.8	591.6	24	98	0.399	3 (normal)
TG 14:0_36:1	0.4	0.8	850.8	605.6	24	98	0.399	3 (normal)
TG 14:0_36:2	0.4	0.8	848.8	603.6	24	98	0.399	3 (normal)
TG 14:0_36:3	0.4	0.8	846.8	601.6	24	98	0.399	3 (normal)
TG 14:0_36:4	0.4	0.8	844.6	599.4	24	98	0.399	3 (normal)
TG 14:0_38:2	0.4	0.8	876.8	631.6	24	98	0.399	3 (normal)
TG 14:0_38:4	0.4	0.8	872.8	627.6	24	98	0.399	3 (normal)
TG 14:0_38:5	0.4	0.8	870.8	625.6	24	98	0.399	3 (normal)
TG 14:0_38:6	0.4	0.8	868.8	623.6	24	98	0.399	3 (normal)
TG 15:0_34:1	0.4	0.8	836.8	577.5	24	98	0.399	3 (normal)
TG 15:0_36:2	0.4	0.8	862.8	603.6	24	98	0.399	3 (normal)
TG 16:0_28:0	0.4	0.8	768.7	495.4	24	98	0.399	3 (normal)
TG 16:0_29:1	0.4	0.8	780.7	507.4	24	98	0.399	3 (normal)
TG 16:0_30:0	0.4	0.8	796.7	523.5	24	98	0.399	3 (normal)
TG 16:0_30:1	0.4	0.8	794.7	521.4	24	98	0.399	3 (normal)
TG 16:0_30:2	0.4	0.8	792.7	519.4	24	98	0.399	3 (normal)
TG 16:0_30:3	0.4	0.8	790.7	517.4	24	98	0.399	3 (normal)
TG 16:0_31:0	0.4	0.8	810.7	537.4	24	98	0.399	3 (normal)
TG 16:0_32:0	0.4	0.8	824.7	551.4	24	98	0.399	3 (normal)
TG 16:0_32:1	0.4	0.8	822.7	549.4	24	98	0.399	3 (normal)
TG 16:0_32:2	0.4	0.8	820.7	547.4	24	98	0.399	3 (normal)
TG 16:0_32:3	0.4	0.8	818.7	545.4	24	98	0.399	3 (normal)
TG 16:0_32:4	0.4	0.8	816.7	543.4	24	98	0.399	3 (normal)
TG 16:0_33:0	0.4	0.8	838.8	565.5	24	98	0.399	3 (normal)
TG 16:0_33:1	0.4	0.8	836.8	563.5	24	98	0.399	3 (normal)
TG 16:0_34:0	0.4	0.8	852.8	579.5	24	98	0.399	3 (normal)
TG 16:0_34:1	0.4	0.8	850.8	577.5	24	98	0.399	3 (normal)
TG 16:0_34:2	0.4	0.8	848.8	575.5	24	98	0.399	3 (normal)
TG 16:0_34:3	0.4	0.8	846.8	573.5	24	98	0.399	3 (normal)
TG 16:0_34:5	0.4	0.8	842.6	569.3	24	98	0.399	3 (normal)
TG 16:0_35:0	0.4	0.8	866.8	593.5	24	98	0.399	3 (normal)
TG 16:0_35:1	0.4	0.8	864.8	591.5	24	98	0.399	3 (normal)
TG 16:0_35:2	0.4	0.8	862.8	589.5	24	98	0.399	3 (normal)
TG 16:0_36:0	0.4	0.8	880.8	607.5	24	98	0.399	3 (normal)
TG 16:0_36:1	0.4	0.8	878.8	605.5	24	98	0.399	3 (normal)
TG 16:0_36:2	0.4	0.8	876.8	603.5	24	98	0.399	3 (normal)
TG 16:0_36:3	0.4	0.8	874.8	601.5	24	98	0.399	3 (normal)
TG 16:0_36:4	0.4	0.8	872.8	599.5	24	98	0.399	3 (normal)
TG 16:0_36:5	0.4	0.8	870.8	597.5	24	98	0.399	3 (normal)
TG 16:0_36:6	0.4	0.8	868.8	595.5	24	98	0.399	3 (normal)
TG 16:0_36:7	0.4	0.8	866.7	593.4	24	98	0.399	3 (normal)
TG 16:0_37:0	0.4	0.8	894.8	621.5	24	98	0.399	3 (normal)
TG 16:0_37:2	0.4	0.8	890.8	617.5	24	98	0.399	3 (normal)
TG 16:0_37:3	0.4	0.8	888.8	615.5	24	98	0.399	3 (normal)
TG 16:0_37:4	0.4	0.8	886.8	613.5	24	98	0.399	3 (normal)
TG 16:0_38:1	0.4	0.8	906.8	633.5	24	98	0.399	3 (normal)
TG 16:0_38:2	0.4	0.8	904.8	631.5	24	98	0.399	3 (normal)
TG 16:0_38:3	0.4	0.8	902.8	629.5	24	98	0.399	3 (normal)
TG 16:0_38:4	0.4	0.8	900.8	627.5	24	98	0.399	3 (normal)
TG 16:0_38:5	0.4	0.8	898.8	625.5	24	98	0.399	3 (normal)
TG 16:0_38:6	0.4	0.8	896.8	623.5	24	98	0.399	3 (normal)
TG 16:0_39:1	0.4	0.8	920.9	647.6	24	98	0.399	3 (normal)
TG 16:0_40:2	0.4	0.8	932.9	659.6	24	98	0.399	3 (normal)
TG 16:0_40:3	0.4	0.8	930.8	657.5	24	98	0.399	3 (normal)
TG 16:0_40:4	0.4	0.8	928.8	655.5	24	98	0.399	3 (normal)
TG 16:0_40:5	0.4	0.8	926.8	653.5	24	98	0.399	3 (normal)
TG 16:0_40:6	0.4	0.8	924.8	651.5	24	98	0.399	3 (normal)
TG 16:0_40:7	0.4	0.8	922.8	649.5	24	98	0.399	3 (normal)
TG 16:0_40:8	0.4	0.8	920.8	647.5	24	98	0.399	3 (normal)
TG 16:0_42:6	0.4	0.8	952.8	679.5	24	98	0.399	3 (normal)
TG 16:0_42:7	0.4	0.8	950.8	677.5	24	98	0.399	3 (normal)
TG 16:1_28:0	0.4	0.8	766.7	495.4	24	98	0.399	3 (normal)
TG 16:1_30:0	0.4	0.8	794.7	523.5	24	98	0.399	3 (normal)
TG 16:1_30:1	0.4	0.8	792.7	521.4	24	98	0.399	3 (normal)
TG 16:1_30:2	0.4	0.8	790.7	519.4	24	98	0.399	3 (normal)
TG 16:1_31:0	0.4	0.8	808.7	537.4	24	98	0.399	3 (normal)
TG 16:1_32:0	0.4	0.8	822.7	551.4	24	98	0.399	3 (normal)
TG 16:1_32:1	0.4	0.8	820.7	549.4	24	98	0.399	3 (normal)
TG 16:1_32:2	0.4	0.8	818.7	547.4	24	98	0.399	3 (normal)
TG 16:1_33:0	0.4	0.8	836.8	565.5	24	98	0.399	3 (normal)
TG 16:1_33:1	0.4	0.8	834.8	563.5	24	98	0.399	3 (normal)
TG 16:1_34:0	0.4	0.8	850.8	579.5	24	98	0.399	3 (normal)
TG 16:1_34:1	0.4	0.8	848.8	577.5	24	98	0.399	3 (normal)
TG 16:1_34:2	0.4	0.8	846.8	575.5	24	98	0.399	3 (normal)
TG 16:1_34:3	0.4	0.8	844.6	573.3	24	98	0.399	3 (normal)
TG 16:1_34:4	0.4	0.8	842.6	571.3	24	98	0.399	3 (normal)
TG 16:1_35:1	0.4	0.8	862.8	591.5	24	98	0.399	3 (normal)
TG 16:1_35:2	0.4	0.8	860.8	589.5	24	98	0.399	3 (normal)
TG 16:1_35:3	0.4	0.8	858.8	587.5	24	98	0.399	3 (normal)
TG 16:1_36:0	0.4	0.8	878.8	607.5	24	98	0.399	3 (normal)
TG 16:1_36:1	0.4	0.8	876.8	605.5	24	98	0.399	3 (normal)
TG 16:1_36:2	0.4	0.8	874.8	603.5	24	98	0.399	3 (normal)
TG 16:1_36:3	0.4	0.8	872.8	601.5	24	98	0.399	3 (normal)
TG 16:1_36:4	0.4	0.8	870.8	599.5	24	98	0.399	3 (normal)
TG 16:1_36:5	0.4	0.8	868.8	597.5	24	98	0.399	3 (normal)
TG 16:1_38:2	0.4	0.8	902.8	631.5	24	98	0.399	3 (normal)
TG 16:1_38:3	0.4	0.8	900.8	629.5	24	98	0.399	3 (normal)
TG 16:1_38:4	0.4	0.8	898.8	627.5	24	98	0.399	3 (normal)
TG 16:1_38:5	0.4	0.8	896.8	625.5	24	98	0.399	3 (normal)
TG 16:1_38:6	0.4	0.8	894.8	623.5	24	98	0.399	3 (normal)
TG 16:1_40:6	0.4	0.8	922.8	651.5	24	98	0.399	3 (normal)
TG 16:1_40:7	0.4	0.8	920.8	649.5	24	98	0.399	3 (normal)
TG 17:0_30:1	0.4	0.8	808.7	521.4	24	98	0.399	3 (normal)
TG 17:0_32:1	0.4	0.8	836.8	549.5	24	98	0.399	3 (normal)
TG 17:0_32:2	0.4	0.8	834.8	547.5	24	98	0.399	3 (normal)
TG 17:0_34:1	0.4	0.8	864.8	577.5	24	98	0.399	3 (normal)
TG 17:0_34:2	0.4	0.8	862.8	575.5	24	98	0.399	3 (normal)
TG 17:0_34:3	0.4	0.8	860.8	573.5	24	98	0.399	3 (normal)
TG 17:0_36:1	0.4	0.8	892.8	605.5	24	98	0.399	3 (normal)
TG 17:0_36:2	0.4	0.8	890.8	603.5	24	98	0.399	3 (normal)
TG 17:0_36:3	0.4	0.8	888.8	601.5	24	98	0.399	3 (normal)
TG 17:0_36:4	0.4	0.8	886.8	599.5	24	98	0.399	3 (normal)
TG 18:0_26:0	0.4	0.8	768.7	467.4	24	98	0.399	3 (normal)
TG 18:0_28:0	0.4	0.8	796.7	495.4	24	98	0.399	3 (normal)
TG 18:0_28:1	0.4	0.8	794.7	493.4	24	98	0.399	3 (normal)
TG 18:0_30:0	0.4	0.8	824.7	523.5	24	98	0.399	3 (normal)
TG 18:0_30:1	0.4	0.8	822.7	521.4	24	98	0.399	3 (normal)
TG 18:0_32:0	0.4	0.8	852.8	551.5	24	98	0.399	3 (normal)
TG 18:0_32:1	0.4	0.8	850.8	549.5	24	98	0.399	3 (normal)
TG 18:0_32:2	0.4	0.8	848.8	547.5	24	98	0.399	3 (normal)
TG 18:0_32:3	0.4	0.8	846.8	545.5	24	98	0.399	3 (normal)
TG 18:0_33:1	0.4	0.8	864.8	563.5	24	98	0.399	3 (normal)
TG 18:0_34:0	0.4	0.8	880.8	579.5	24	98	0.399	3 (normal)
TG 18:0_34:1	0.4	0.8	878.8	577.5	24	98	0.399	3 (normal)
TG 18:0_34:2	0.4	0.8	876.8	575.5	24	98	0.399	3 (normal)
TG 18:0_34:3	0.4	0.8	874.8	573.5	24	98	0.399	3 (normal)
TG 18:0_34:4	0.4	0.8	872.8	571.5	24	98	0.399	3 (normal)
TG 18:0_35:1	0.4	0.8	892.8	591.5	24	98	0.399	3 (normal)
TG 18:0_36:0	0.4	0.8	908.8	607.5	24	98	0.399	3 (normal)
TG 18:0_36:1	0.4	0.8	906.8	605.5	24	98	0.399	3 (normal)
TG 18:0_36:2	0.4	0.8	904.8	603.5	24	98	0.399	3 (normal)
TG 18:0_36:3	0.4	0.8	902.8	601.5	24	98	0.399	3 (normal)
TG 18:0_36:4	0.4	0.8	900.8	599.5	24	98	0.399	3 (normal)
TG 18:0_36:5	0.4	0.8	898.8	597.5	24	98	0.399	3 (normal)
TG 18:0_38:2	0.4	0.8	932.9	631.6	24	98	0.399	3 (normal)
TG 18:0_38:3	0.4	0.8	930.8	629.5	24	98	0.399	3 (normal)
TG 18:0_38:4	0.4	0.8	928.8	627.5	24	98	0.399	3 (normal)
TG 18:0_38:5	0.4	0.8	926.8	625.5	24	98	0.399	3 (normal)
TG 18:0_38:6	0.4	0.8	924.8	623.5	24	98	0.399	3 (normal)
TG 18:0_40:6	0.4	0.8	952.8	651.5	24	98	0.399	3 (normal)
TG 18:0_40:7	0.4	0.8	950.8	649.5	24	98	0.399	3 (normal)
TG 18:1_26:0	0.4	0.8	766.7	467.4	24	98	0.399	3 (normal)
TG 18:1_26:1	0.4	0.8	764.7	465.4	24	98	0.399	3 (normal)
TG 18:1_27:0	0.4	0.8	780.7	481.4	24	98	0.399	3 (normal)
TG 18:1_28:0	0.4	0.8	794.7	495.4	24	98	0.399	3 (normal)
TG 18:1_28:1	0.4	0.8	792.7	493.4	24	98	0.399	3 (normal)
TG 18:1_29:0	0.4	0.8	808.7	509.4	24	98	0.399	3 (normal)
TG 18:1_30:0	0.4	0.8	822.7	523.5	24	98	0.399	3 (normal)
TG 18:1_30:1	0.4	0.8	820.7	521.4	24	98	0.399	3 (normal)
TG 18:1_30:2	0.4	0.8	818.7	519.4	24	98	0.399	3 (normal)
TG 18:1_30:3	0.4	0.8	816.7	517.4	24	98	0.399	3 (normal)
TG 18:1_31:0	0.4	0.8	836.8	537.5	24	98	0.399	3 (normal)
TG 18:1_31:1	0.4	0.8	834.8	535.5	24	98	0.399	3 (normal)
TG 18:1_32:0	0.4	0.8	850.8	551.5	24	98	0.399	3 (normal)
TG 18:1_32:1	0.4	0.8	848.8	549.5	24	98	0.399	3 (normal)
TG 18:1_32:2	0.4	0.8	846.8	547.5	24	98	0.399	3 (normal)
TG 18:1_32:3	0.4	0.8	844.6	545.3	24	98	0.399	3 (normal)
TG 18:1_32:4	0.4	0.8	842.6	543.3	24	98	0.399	3 (normal)
TG 18:1_33:0	0.4	0.8	864.8	565.5	24	98	0.399	3 (normal)
TG 18:1_33:1	0.4	0.8	862.8	563.5	24	98	0.399	3 (normal)
TG 18:1_34:0	0.4	0.8	878.8	579.5	24	98	0.399	3 (normal)
TG 18:1_34:1	0.4	0.8	876.8	577.5	24	98	0.399	3 (normal)
TG 18:1_34:2	0.4	0.8	874.8	575.5	24	98	0.399	3 (normal)
TG 18:1_34:3	0.4	0.8	872.8	573.5	24	98	0.399	3 (normal)
TG 18:1_34:4	0.4	0.8	870.8	571.5	24	98	0.399	3 (normal)
TG 18:1_34:5	0.4	0.8	868.8	569.5	24	98	0.399	3 (normal)
TG 18:1_35:0	0.4	0.8	892.8	593.5	24	98	0.399	3 (normal)
TG 18:1_35:1	0.4	0.8	890.8	591.5	24	98	0.399	3 (normal)
TG 18:1_36:0	0.4	0.8	906.8	607.5	24	98	0.399	3 (normal)
TG 18:1_36:1	0.4	0.8	904.8	605.5	24	98	0.399	3 (normal)
TG 18:1_36:2	0.4	0.8	902.8	603.5	24	98	0.399	3 (normal)
TG 18:1_36:3	0.4	0.8	900.8	601.5	24	98	0.399	3 (normal)
TG 18:1_36:4	0.4	0.8	898.8	599.5	24	98	0.399	3 (normal)
TG 18:1_36:5	0.4	0.8	896.8	597.5	24	98	0.399	3 (normal)
TG 18:1_36:6	0.4	0.8	894.8	595.5	24	98	0.399	3 (normal)
TG 18:1_37:0	0.4	0.8	920.9	621.6	24	98	0.399	3 (normal)
TG 18:1_37:1	0.4	0.8	918.8	619.5	24	98	0.399	3 (normal)
TG 18:1_37:2	0.4	0.8	916.8	617.5	24	98	0.399	3 (normal)
TG 18:1_37:3	0.4	0.8	914.8	615.5	24	98	0.399	3 (normal)
TG 18:1_37:4	0.4	0.8	912.8	613.5	24	98	0.399	3 (normal)
TG 18:1_38:2	0.4	0.8	930.8	631.5	24	98	0.399	3 (normal)
TG 18:1_38:3	0.4	0.8	928.8	629.5	24	98	0.399	3 (normal)
TG 18:1_38:4	0.4	0.8	926.8	627.5	24	98	0.399	3 (normal)
TG 18:1_38:5	0.4	0.8	924.8	625.5	24	98	0.399	3 (normal)
TG 18:1_38:7	0.4	0.8	920.8	621.5	24	98	0.399	3 (normal)
TG 18:1_39:1	0.4	0.8	946.9	647.6	24	98	0.399	3 (normal)
TG 18:1_40:1	0.4	0.8	960.9	661.6	24	98	0.399	3 (normal)
TG 18:1_40:2	0.4	0.8	958.9	659.6	24	98	0.399	3 (normal)
TG 18:1_40:5	0.4	0.8	952.8	653.5	24	98	0.399	3 (normal)
TG 18:1_40:6	0.4	0.8	950.8	651.5	24	98	0.399	3 (normal)
TG 18:1_40:7	0.4	0.8	948.8	649.5	24	98	0.399	3 (normal)
TG 18:1_40:8	0.4	0.8	946.8	647.5	24	98	0.399	3 (normal)
TG 18:2_28:0	0.4	0.8	792.7	495.4	24	98	0.399	3 (normal)
TG 18:2_28:1	0.4	0.8	790.7	493.4	24	98	0.399	3 (normal)
TG 18:2_29:0	0.4	0.8	806.7	509.4	24	98	0.399	3 (normal)
TG 18:2_30:0	0.4	0.8	820.7	523.5	24	98	0.399	3 (normal)
TG 18:2_30:1	0.4	0.8	818.7	521.4	24	98	0.399	3 (normal)
TG 18:2_31:0	0.4	0.8	834.8	537.5	24	98	0.399	3 (normal)
TG 18:2_31:1	0.4	0.8	832.8	535.5	24	98	0.399	3 (normal)
TG 18:2_32:0	0.4	0.8	848.8	551.5	24	98	0.399	3 (normal)
TG 18:2_32:1	0.4	0.8	846.8	549.5	24	98	0.399	3 (normal)
TG 18:2_32:2	0.4	0.8	844.6	547.3	24	98	0.399	3 (normal)
TG 18:2_32:3	0.4	0.8	842.6	545.3	24	98	0.399	3 (normal)
TG 18:2_33:0	0.4	0.8	862.8	565.5	24	98	0.399	3 (normal)
TG 18:2_33:1	0.4	0.8	860.8	563.5	24	98	0.399	3 (normal)
TG 18:2_33:2	0.4	0.8	858.8	561.5	24	98	0.399	3 (normal)
TG 18:2_33:3	0.4	0.8	856.8	559.5	24	98	0.399	3 (normal)
TG 18:2_34:0	0.4	0.8	876.8	579.5	24	98	0.399	3 (normal)
TG 18:2_34:1	0.4	0.8	874.8	577.5	24	98	0.399	3 (normal)
TG 18:2_34:2	0.4	0.8	872.8	575.5	24	98	0.399	3 (normal)
TG 18:2_34:3	0.4	0.8	870.8	573.5	24	98	0.399	3 (normal)
TG 18:2_34:4	0.4	0.8	868.8	571.5	24	98	0.399	3 (normal)
TG 18:2_35:0	0.4	0.8	890.8	593.5	24	98	0.399	3 (normal)
TG 18:2_35:1	0.4	0.8	888.8	591.5	24	98	0.399	3 (normal)
TG 18:2_35:2	0.4	0.8	886.8	589.5	24	98	0.399	3 (normal)
TG 18:2_36:0	0.4	0.8	904.8	607.5	24	98	0.399	3 (normal)
TG 18:2_36:1	0.4	0.8	902.8	605.5	24	98	0.399	3 (normal)
TG 18:2_36:2	0.4	0.8	900.8	603.5	24	98	0.399	3 (normal)
TG 18:2_36:3	0.4	0.8	898.8	601.5	24	98	0.399	3 (normal)
TG 18:2_36:4	0.4	0.8	896.8	599.5	24	98	0.399	3 (normal)
TG 18:2_36:5	0.4	0.8	894.8	597.5	24	98	0.399	3 (normal)
TG 18:2_36:6	0.4	0.8	892.8	595.5	24	98	0.399	3 (normal)
TG 18:2_37:0	0.4	0.8	918.8	621.5	24	98	0.399	3 (normal)
TG 18:2_37:1	0.4	0.8	916.8	619.5	24	98	0.399	3 (normal)
TG 18:2_37:2	0.4	0.8	914.8	617.5	24	98	0.399	3 (normal)
TG 18:2_37:3	0.4	0.8	912.8	615.5	24	98	0.399	3 (normal)
TG 18:2_38:1	0.4	0.8	930.8	633.5	24	98	0.399	3 (normal)
TG 18:2_38:2	0.4	0.8	928.8	631.5	24	98	0.399	3 (normal)
TG 18:2_38:3	0.4	0.8	926.8	629.5	24	98	0.399	3 (normal)
TG 18:2_38:4	0.4	0.8	924.8	627.5	24	98	0.399	3 (normal)
TG 18:2_38:5	0.4	0.8	922.8	625.5	24	98	0.399	3 (normal)
TG 18:2_38:6	0.4	0.8	920.8	623.5	24	98	0.399	3 (normal)
TG 18:2_38:8	0.4	0.8	916.7	619.4	24	98	0.399	3 (normal)
TG 18:2_39:1	0.4	0.8	944.9	647.6	24	98	0.399	3 (normal)
TG 18:2_40:5	0.4	0.8	950.8	653.5	24	98	0.399	3 (normal)
TG 18:2_40:6	0.4	0.8	948.8	651.5	24	98	0.399	3 (normal)
TG 18:2_40:7	0.4	0.8	946.8	649.5	24	98	0.399	3 (normal)
TG 18:2_40:8	0.4	0.8	944.8	647.5	24	98	0.399	3 (normal)
TG 18:3_28:0	0.4	0.8	790.7	495.4	24	98	0.399	3 (normal)
TG 18:3_30:0	0.4	0.8	818.7	523.5	24	98	0.399	3 (normal)
TG 18:3_30:1	0.4	0.8	816.7	521.4	24	98	0.399	3 (normal)
TG 18:3_30:2	0.4	0.8	814.7	519.4	24	98	0.399	3 (normal)
TG 18:3_32:0	0.4	0.8	846.8	551.5	24	98	0.399	3 (normal)
TG 18:3_32:1	0.4	0.8	844.6	549.3	24	98	0.399	3 (normal)
TG 18:3_32:2	0.4	0.8	842.6	547.3	24	98	0.399	3 (normal)
TG 18:3_33:0	0.4	0.8	860.8	565.5	24	98	0.399	3 (normal)
TG 18:3_33:1	0.4	0.8	858.8	563.5	24	98	0.399	3 (normal)
TG 18:3_33:2	0.4	0.8	856.8	561.5	24	98	0.399	3 (normal)
TG 18:3_34:0	0.4	0.8	874.8	579.5	24	98	0.399	3 (normal)
TG 18:3_34:1	0.4	0.8	872.8	577.5	24	98	0.399	3 (normal)
TG 18:3_34:2	0.4	0.8	870.8	575.5	24	98	0.399	3 (normal)
TG 18:3_34:3	0.4	0.8	868.8	573.5	24	98	0.399	3 (normal)
TG 18:3_35:1	0.4	0.8	886.8	591.5	24	98	0.399	3 (normal)
TG 18:3_36:0	0.4	0.8	902.8	607.5	24	98	0.399	3 (normal)
TG 18:3_36:1	0.4	0.8	900.8	605.5	24	98	0.399	3 (normal)
TG 18:3_36:2	0.4	0.8	898.8	603.5	24	98	0.399	3 (normal)
TG 18:3_36:3	0.4	0.8	896.8	601.5	24	98	0.399	3 (normal)
TG 18:3_36:4	0.4	0.8	894.8	599.5	24	98	0.399	3 (normal)
TG 18:3_36:5	0.4	0.8	892.8	597.5	24	98	0.399	3 (normal)
TG 18:3_38:3	0.4	0.8	924.8	629.5	24	98	0.399	3 (normal)
TG 18:3_38:4	0.4	0.8	922.8	627.5	24	98	0.399	3 (normal)
TG 18:3_38:5	0.4	0.8	920.8	625.5	24	98	0.399	3 (normal)
TG 18:3_38:6	0.4	0.8	918.8	623.5	24	98	0.399	3 (normal)
TG 20:0_32:1	0.4	0.8	878.8	549.5	24	98	0.399	3 (normal)
TG 20:0_32:2	0.4	0.8	876.8	547.5	24	98	0.399	3 (normal)
TG 20:0_32:3	0.4	0.8	874.8	545.5	24	98	0.399	3 (normal)
TG 20:0_32:4	0.4	0.8	872.8	543.5	24	98	0.399	3 (normal)
TG 20:0_34:1	0.4	0.8	906.8	577.5	24	98	0.399	3 (normal)
TG 20:0_34:2	0.4	0.8	904.8	575.5	24	98	0.399	3 (normal)
TG 20:0_36:2	0.4	0.8	932.9	603.6	24	98	0.399	3 (normal)
TG 20:0_36:3	0.4	0.8	930.8	601.5	24	98	0.399	3 (normal)
TG 20:1_30:0	0.4	0.8	850.8	523.5	24	98	0.399	3 (normal)
TG 20:1_32:0	0.4	0.8	878.8	551.5	24	98	0.399	3 (normal)
TG 20:1_32:1	0.4	0.8	876.8	549.5	24	98	0.399	3 (normal)
TG 20:1_32:2	0.4	0.8	874.8	547.5	24	98	0.399	3 (normal)
TG 20:1_34:0	0.4	0.8	906.8	579.5	24	98	0.399	3 (normal)
TG 20:1_34:1	0.4	0.8	904.8	577.5	24	98	0.399	3 (normal)
TG 20:1_34:2	0.4	0.8	902.8	575.5	24	98	0.399	3 (normal)
TG 20:1_34:3	0.4	0.8	900.8	573.5	24	98	0.399	3 (normal)
TG 20:1_36:1	0.4	0.8	932.9	605.6	24	98	0.399	3 (normal)
TG 20:1_36:2	0.4	0.8	930.8	603.5	24	98	0.399	3 (normal)
TG 20:1_36:3	0.4	0.8	928.8	601.5	24	98	0.399	3 (normal)
TG 20:1_36:4	0.4	0.8	926.8	599.5	24	98	0.399	3 (normal)
TG 20:2_32:0	0.4	0.8	876.8	551.5	24	98	0.399	3 (normal)
TG 20:2_32:1	0.4	0.8	874.8	549.5	24	98	0.399	3 (normal)
TG 20:2_32:2	0.4	0.8	872.8	547.5	24	98	0.399	3 (normal)
TG 20:2_34:1	0.4	0.8	902.8	577.5	24	98	0.399	3 (normal)
TG 20:2_34:2	0.4	0.8	900.8	575.5	24	98	0.399	3 (normal)
TG 20:2_34:3	0.4	0.8	898.8	573.5	24	98	0.399	3 (normal)
TG 20:2_36:1	0.4	0.8	930.8	605.5	24	98	0.399	3 (normal)
TG 20:2_36:2	0.4	0.8	928.8	603.5	24	98	0.399	3 (normal)
TG 20:2_36:3	0.4	0.8	926.8	601.5	24	98	0.399	3 (normal)
TG 20:2_36:4	0.4	0.8	924.8	599.5	24	98	0.399	3 (normal)
TG 20:3_30:0	0.4	0.8	846.8	523.5	24	98	0.399	3 (normal)
TG 20:3_30:1	0.4	0.8	844.6	521.3	24	98	0.399	3 (normal)
TG 20:3_32:0	0.4	0.8	874.8	551.5	24	98	0.399	3 (normal)
TG 20:3_32:1	0.4	0.8	872.8	549.5	24	98	0.399	3 (normal)
TG 20:3_32:2	0.4	0.8	870.8	547.5	24	98	0.399	3 (normal)
TG 20:3_34:1	0.4	0.8	900.8	577.5	24	98	0.399	3 (normal)
TG 20:3_34:2	0.4	0.8	898.8	575.5	24	98	0.399	3 (normal)
TG 20:3_34:3	0.4	0.8	896.8	573.5	24	98	0.399	3 (normal)
TG 20:3_36:1	0.4	0.8	928.8	605.5	24	98	0.399	3 (normal)
TG 20:3_36:2	0.4	0.8	926.8	603.5	24	98	0.399	3 (normal)
TG 20:3_36:3	0.4	0.8	924.8	601.5	24	98	0.399	3 (normal)
TG 20:3_36:4	0.4	0.8	922.8	599.5	24	98	0.399	3 (normal)
TG 20:3_38:5	0.4	0.8	948.8	625.5	24	98	0.399	3 (normal)
TG 20:4_30:0	0.4	0.8	844.6	523.3	24	98	0.399	3 (normal)
TG 20:4_30:1	0.4	0.8	842.6	521.3	24	98	0.399	3 (normal)
TG 20:4_32:0	0.4	0.8	872.8	551.5	24	98	0.399	3 (normal)
TG 20:4_32:1	0.4	0.8	870.8	549.5	24	98	0.399	3 (normal)
TG 20:4_32:2	0.4	0.8	868.8	547.5	24	98	0.399	3 (normal)
TG 20:4_33:0	0.4	0.8	886.8	565.5	24	98	0.399	3 (normal)
TG 20:4_33:1	0.4	0.8	884.8	563.5	24	98	0.399	3 (normal)
TG 20:4_33:2	0.4	0.8	882.8	561.5	24	98	0.399	3 (normal)
TG 20:4_34:0	0.4	0.8	900.8	579.5	24	98	0.399	3 (normal)
TG 20:4_34:1	0.4	0.8	898.8	577.5	24	98	0.399	3 (normal)
TG 20:4_34:2	0.4	0.8	896.8	575.5	24	98	0.399	3 (normal)
TG 20:4_34:3	0.4	0.8	894.8	573.5	24	98	0.399	3 (normal)
TG 20:4_34:4	0.4	0.8	892.8	571.5	24	98	0.399	3 (normal)
TG 20:4_35:1	0.4	0.8	912.8	591.5	24	98	0.399	3 (normal)
TG 20:4_36:0	0.4	0.8	928.8	607.5	24	98	0.399	3 (normal)
TG 20:4_36:1	0.4	0.8	926.8	605.5	24	98	0.399	3 (normal)
TG 20:4_36:2	0.4	0.8	924.8	603.5	24	98	0.399	3 (normal)
TG 20:4_36:3	0.4	0.8	922.8	601.5	24	98	0.399	3 (normal)
TG 20:4_36:4	0.4	0.8	920.8	599.5	24	98	0.399	3 (normal)
TG 20:4_36:5	0.4	0.8	918.8	597.5	24	98	0.399	3 (normal)
TG 20:4_38:2	0.4	0.8	952.8	631.5	24	98	0.399	3 (normal)
TG 20:4_38:3	0.4	0.8	950.8	629.5	24	98	0.399	3 (normal)
TG 20:4_38:4	0.4	0.8	948.8	627.5	24	98	0.399	3 (normal)
TG 20:4_38:5	0.4	0.8	946.8	625.5	24	98	0.399	3 (normal)
TG 20:4_38:6	0.4	0.8	944.8	623.5	24	98	0.399	3 (normal)
TG 20:5_30:0	0.4	0.8	842.6	523.3	24	98	0.399	3 (normal)
TG 20:5_32:0	0.4	0.8	870.8	551.5	24	98	0.399	3 (normal)
TG 20:5_32:1	0.4	0.8	868.8	549.5	24	98	0.399	3 (normal)
TG 20:5_34:0	0.4	0.8	898.8	579.5	24	98	0.399	3 (normal)
TG 20:5_34:1	0.4	0.8	896.8	577.5	24	98	0.399	3 (normal)
TG 20:5_34:2	0.4	0.8	894.8	575.5	24	98	0.399	3 (normal)
TG 20:5_34:3	0.4	0.8	892.8	573.5	24	98	0.399	3 (normal)
TG 20:5_36:1	0.4	0.8	924.8	605.5	24	98	0.399	3 (normal)
TG 20:5_36:2	0.4	0.8	922.8	603.5	24	98	0.399	3 (normal)
TG 20:5_36:3	0.4	0.8	920.8	601.5	24	98	0.399	3 (normal)
TG 20:5_36:4	0.4	0.8	918.8	599.5	24	98	0.399	3 (normal)
TG 20:5_38:5	0.4	0.8	944.8	625.5	24	98	0.399	3 (normal)
TG 22:4_30:0	0.4	0.8	872.8	523.5	24	98	0.399	3 (normal)
TG 22:4_32:0	0.4	0.8	900.8	551.5	24	98	0.399	3 (normal)
TG 22:4_32:1	0.4	0.8	898.8	549.5	24	98	0.399	3 (normal)
TG 22:4_34:0	0.4	0.8	928.8	579.5	24	98	0.399	3 (normal)
TG 22:4_34:1	0.4	0.8	926.8	577.5	24	98	0.399	3 (normal)
TG 22:4_34:2	0.4	0.8	924.8	575.5	24	98	0.399	3 (normal)
TG 22:4_34:3	0.4	0.8	922.8	573.5	24	98	0.399	3 (normal)
TG 22:4_36:2	0.4	0.8	952.8	603.5	24	98	0.399	3 (normal)
TG 22:4_36:3	0.4	0.8	950.8	601.5	24	98	0.399	3 (normal)
TG 22:5_32:0	0.4	0.8	898.8	551.5	24	98	0.399	3 (normal)
TG 22:5_32:1	0.4	0.8	896.8	549.5	24	98	0.399	3 (normal)
TG 22:5_32:2	0.4	0.8	894.8	547.5	24	98	0.399	3 (normal)
TG 22:5_34:0	0.4	0.8	926.8	579.5	24	98	0.399	3 (normal)
TG 22:5_34:1	0.4	0.8	924.8	577.5	24	98	0.399	3 (normal)
TG 22:5_34:2	0.4	0.8	922.8	575.5	24	98	0.399	3 (normal)
TG 22:5_34:3	0.4	0.8	920.8	573.5	24	98	0.399	3 (normal)
TG 22:5_36:1	0.4	0.8	952.8	605.5	24	98	0.399	3 (normal)
TG 22:5_36:2	0.4	0.8	950.8	603.5	24	98	0.399	3 (normal)
TG 22:5_36:3	0.4	0.8	948.8	601.5	24	98	0.399	3 (normal)
TG 22:5_36:4	0.4	0.8	946.8	599.5	24	98	0.399	3 (normal)
TG 22:5_36:5	0.4	0.8	944.8	597.5	24	98	0.399	3 (normal)
TG 22:5_38:5	0.4	0.8	972.8	625.5	24	98	0.399	3 (normal)
TG 22:5_38:6	0.4	0.8	970.8	623.5	24	98	0.399	3 (normal)
TG 22:6_30:1	0.4	0.8	866.7	521.4	24	98	0.399	3 (normal)
TG 22:6_32:0	0.4	0.8	896.8	551.5	24	98	0.399	3 (normal)
TG 22:6_32:1	0.4	0.8	894.8	549.5	24	98	0.399	3 (normal)
TG 22:6_32:2	0.4	0.8	892.8	547.5	24	98	0.399	3 (normal)
TG 22:6_33:1	0.4	0.8	908.8	563.5	24	98	0.399	3 (normal)
TG 22:6_34:0	0.4	0.8	924.8	579.5	24	98	0.399	3 (normal)
TG 22:6_34:1	0.4	0.8	922.8	577.5	24	98	0.399	3 (normal)
TG 22:6_34:2	0.4	0.8	920.8	575.5	24	98	0.399	3 (normal)
TG 22:6_34:3	0.4	0.8	918.8	573.5	24	98	0.399	3 (normal)
TG 22:6_36:1	0.4	0.8	950.8	605.5	24	98	0.399	3 (normal)
TG 22:6_36:2	0.4	0.8	948.8	603.5	24	98	0.399	3 (normal)
TG 22:6_36:3	0.4	0.8	946.8	601.5	24	98	0.399	3 (normal)
TG 22:6_36:4	0.4	0.8	944.8	599.5	24	98	0.399	3 (normal)
TG 22:6_38:4	0.4	0.8	972.8	627.5	24	98	0.399	3 (normal)
TG 22:6_38:5	0.4	0.8	970.8	625.5	24	98	0.399	3 (normal)

## Sheet: S3. SRM QUANT NEG -
Lipid	Retention Time (min)	RT Window (min)	Precursor (m/z)	Product (m/z)	Collision Energy (V)	RF Lens (V)	Min Dwell Time (ms)	Dwell Time Priority
15:0 Lyso PC-d5	2.36	0.8	545.4	241.2	30	73	1.201	3 (normal)
15:0 Lyso PE-d5	2.55	0.8	443.3	241.2	25	124	3.365	3 (normal)
15:0 Lyso PG-d5	2.16	0.8	474.3	241.2	26	101	1.201	3 (normal)
15:0 Lyso PI-d5	3.26	0.8	562.3	241.2	35	130	3.952	3 (normal)
15:0 Lyso PS-d5	3.22	0.8	487.3	241.2	29	81	3.952	3 (normal)
17:0 Lyso PC-d5	2.31	0.8	573.4	269.3	30	73	1.201	3 (normal)
17:0 Lyso PE-d5	2.5	0.8	471.3	269.3	25	124	2.988	3 (normal)
17:0 Lyso PG-d5	2.1	0.8	502.3	269.3	26	101	1.201	3 (normal)
17:0 Lyso PI-d5	3.26	0.8	590.3	269.3	35	130	3.952	3 (normal)
17:0 Lyso PS-d5	3.22	0.8	515.3	269.3	29	81	3.952	3 (normal)
17:0-14:1 PC-d5	1.65	0.8	781.6	225.2	35	140	1.201	3 (normal)
17:0-14:1 PE-d5	1.8	0.8	679.5	225.2	30	124	1.201	3 (normal)
17:0-14:1 PG-d5	1.37	0.8	710.5	225.2	37	131	1.234	3 (normal)
17:0-14:1 PI-d5	2.6	0.8	798.5	225.2	47	140	3.365	3 (normal)
17:0-14:1 PS-d5	2.6	0.8	723.5	225.2	38	116	3.365	3 (normal)
17:0-16:1 PC-d5	1.63	0.8	809.6	253.2	35	140	1.201	3 (normal)
17:0-16:1 PE-d5	1.77	0.8	707.5	253.2	30	124	1.201	3 (normal)
17:0-16:1 PG-d5	1.37	0.8	738.5	253.2	37	131	1.234	3 (normal)
17:0-16:1 PI-d5	2.6	0.8	826.5	253.2	47	140	3.365	3 (normal)
17:0-16:1 PS-d5	2.6	0.8	751.5	253.2	38	116	3.365	3 (normal)
17:0-18:1 PC-d5	1.6	0.8	837.6	281.3	35	140	1.201	3 (normal)
17:0-18:1 PE-d5	1.75	0.8	735.6	281.3	30	124	1.201	3 (normal)
17:0-18:1 PG-d5	1.36	0.8	766.6	281.3	37	131	1.234	3 (normal)
17:0-18:1 PI-d5	2.6	0.8	854.6	281.3	47	140	3.365	3 (normal)
17:0-18:1 PS-d5	2.6	0.8	779.6	281.2	38	116	3.365	3 (normal)
17:0-20:3 PC-d5	1.58	0.8	861.6	305.2	35	140	1.201	3 (normal)
17:0-20:3 PE-d5	1.73	0.8	759.6	305.3	30	124	1.201	3 (normal)
17:0-20:3 PG-d5	1.32	0.8	790.6	305.3	37	131	1.234	3 (normal)
17:0-20:3 PI-d5	2.6	0.8	878.6	305.3	47	140	3.365	3 (normal)
17:0-20:3 PS-d5	2.6	0.8	803.6	305.2	38	116	3.365	3 (normal)
17:0-22:4 PC-d5	1.56	0.8	887.7	331.3	35	140	1.201	3 (normal)
17:0-22:4 PE-d5	1.7	0.8	785.6	331.3	30	124	1.201	3 (normal)
17:0-22:4 PG-d5	1.3	0.8	816.6	331.3	37	131	1.274	3 (normal)
17:0-22:4 PI-d5	2.6	0.8	904.6	331.3	47	140	3.365	3 (normal)
17:0-22:4 PS-d5	2.6	0.8	829.6	331.3	38	116	3.365	3 (normal)
19:0 Lyso PC-d5	2.26	0.8	601.4	297.3	30	73	1.201	3 (normal)
19:0 Lyso PE-d5	2.46	0.8	499.4	297.3	25	124	2.988	3 (normal)
19:0 Lyso PG-d5	2.06	0.8	530.3	297.3	26	101	1.201	3 (normal)
19:0 Lyso PI-d5	3.26	0.8	618.4	297.3	35	130	3.952	3 (normal)
19:0 Lyso PS-d5	3.22	0.8	543.3	297.3	29	81	3.952	3 (normal)
AA-d8	0.57	0.8	311.3	311.3	5	73	14.579	3 (normal)
DHA-d5	0.57	0.8	332.3	332.3	5	73	14.579	3 (normal)
EPA-d5	0.57	0.8	306.3	306.3	5	73	14.579	3 (normal)
FA 12:0	0.52	0.8	199.1	199.1	5	73	14.579	3 (normal)
FA 13:0	0.52	0.8	213.2	213.2	5	73	14.579	3 (normal)
FA 14:1	0.52	0.8	225.2	225.2	5	73	14.579	3 (normal)
FA 15:0	0.52	0.8	241.2	241.2	5	73	14.579	3 (normal)
FA 16:0	0.52	0.8	255.2	255.2	5	73	14.579	3 (normal)
FA 16:1	0.52	0.8	253.2	253.2	5	73	14.579	3 (normal)
FA 17:0	0.52	0.8	269.2	269.2	5	73	14.579	3 (normal)
FA 17:1	0.52	0.8	267.2	267.2	5	73	14.579	3 (normal)
FA 18:0	0.52	0.8	283.2	283.2	5	73	14.579	3 (normal)
FA 18:1	0.52	0.8	281.2	281.2	5	73	14.579	3 (normal)
FA 18:3	0.52	0.8	277.2	277.2	5	73	14.579	3 (normal)
FA 18:2	0.52	0.8	279.2	279.2	5	73	14.579	3 (normal)
FA 20:1	0.52	0.8	309.3	309.3	5	73	14.579	3 (normal)
FA 20:2	0.52	0.8	307.3	307.3	5	73	14.579	3 (normal)
FA 20:3	0.52	0.8	305.2	305.2	5	73	14.579	3 (normal)
FA 20:4	0.52	0.8	303.2	303.2	5	73	14.579	3 (normal)
FA 22:0	0.52	0.8	339.2	339.2	5	73	14.579	3 (normal)
FA 22:1	0.52	0.8	337.2	337.2	5	73	14.579	3 (normal)
FA 22:3	0.52	0.8	333.3	333.3	5	73	14.579	3 (normal)
FA 22:4	0.52	0.8	331.2	331.2	5	73	14.579	3 (normal)
FA 22:5	0.52	0.8	329.2	329.2	5	73	14.579	3 (normal)
FA 22:6	0.52	0.8	327.3	327.3	5	73	14.579	3 (normal)
FA 23:0	0.52	0.8	353.3	353.3	5	73	14.579	3 (normal)
FA 24:0	0.52	0.8	367.3	367.3	5	73	14.579	3 (normal)
FA 24:1	0.52	0.8	365.3	365.3	5	73	14.579	3 (normal)
FA 24:3	0.52	0.8	361.3	361.3	5	73	14.579	3 (normal)
FA 24:5	0.52	0.8	357.3	357.3	5	73	14.579	3 (normal)
FA 25:0	0.52	0.8	381.4	381.4	5	73	14.579	3 (normal)
FA 26:0	0.52	0.8	395.3	395.3	5	73	14.579	3 (normal)
FA 28:0	0.52	0.8	423.4	423.4	5	73	14.579	3 (normal)
FA 32:0	0.52	0.8	479.5	479.5	5	73	14.579	3 (normal)
FA 42:1	0.52	0.8	617.6	617.6	5	73	14.579	3 (normal)
FA 44:1	0.52	0.8	645.7	645.7	5	73	14.579	3 (normal)
LPC 14:0	2.3	0.8	526.3	227.2	30	73	1.201	3 (normal)
LPC 15:0	2.3	0.8	540.3	241.2	30	73	1.201	3 (normal)
LPC 16:0	2.3	0.8	554.3	255.2	30	73	1.201	3 (normal)
LPC 16:1	2.3	0.8	552.3	253.2	30	73	1.201	3 (normal)
LPC 18:0	2.3	0.8	582.4	283.3	30	73	1.201	3 (normal)
LPC 18:1	2.3	0.8	580.4	281.2	30	73	1.201	3 (normal)
LPC 18:2	2.3	0.8	578.3	279.2	30	73	1.201	3 (normal)
LPC 18:3	2.3	0.8	576.3	277.2	30	73	1.201	3 (normal)
LPC 20:0	2.3	0.8	610.4	311.3	30	73	1.201	3 (normal)
LPC 20:1	2.3	0.8	608.4	309.3	30	73	1.201	3 (normal)
LPC 20:2	2.3	0.8	606.4	307.3	30	73	1.201	3 (normal)
LPC 20:3	2.3	0.8	604.4	305.2	30	73	1.201	3 (normal)
LPC 20:4	2.3	0.8	602.3	303.2	30	73	1.201	3 (normal)
LPC 20:5	2.3	0.8	600.3	301.2	30	73	1.201	3 (normal)
LPC 22:4	2.3	0.8	630.4	331.3	30	73	1.201	3 (normal)
LPC 22:5	2.3	0.8	628.4	329.2	30	73	1.201	3 (normal)
LPC 22:6	2.3	0.8	626.3	327.2	30	73	1.201	3 (normal)
LPC 24:0	2.3	0.8	666.5	367.4	30	73	1.201	3 (normal)
LPE 16:0	2.5	0.8	452.3	255.2	25	124	2.988	3 (normal)
LPE 17:0	2.5	0.8	466.3	269.2	25	124	2.988	3 (normal)
LPE 18:0	2.5	0.8	480.3	283.3	25	124	2.988	3 (normal)
LPE 18:1	2.5	0.8	478.3	281.2	25	124	2.988	3 (normal)
LPE 18:2	2.5	0.8	476.3	279.2	25	124	2.988	3 (normal)
LPE 18:3	2.5	0.8	474.3	277.2	25	124	2.988	3 (normal)
LPE 20:1	2.5	0.8	506.3	309.3	25	124	2.988	3 (normal)
LPE 20:3	2.5	0.8	502.3	305.2	25	124	2.988	3 (normal)
LPE 20:4	2.5	0.8	500.3	303.2	25	124	2.988	3 (normal)
LPE 22:0	2.5	0.8	536.4	339.3	25	124	2.988	3 (normal)
LPE 22:4	2.5	0.8	528.3	331.3	25	124	2.988	3 (normal)
LPE 22:5	2.5	0.8	526.3	329.2	25	124	2.988	3 (normal)
LPE 22:6	2.5	0.8	524.3	327.2	25	124	2.988	3 (normal)
LPE 24:0	2.5	0.8	564.4	367.4	25	124	2.988	3 (normal)
LPG 16:0	2.1	0.8	483.3	255.2	26	101	1.201	3 (normal)
LPG 18:1	2.1	0.8	509.3	281.2	26	101	1.201	3 (normal)
LPG 18:2	2.1	0.8	507.3	279.2	26	101	1.201	3 (normal)
LPI 16:0	3.26	0.8	571.3	255.2	35	130	3.952	3 (normal)
LPI 16:1	3.26	0.8	569.3	253.2	35	130	3.952	3 (normal)
LPI 18:0	3.26	0.8	599.3	283.3	35	130	3.952	3 (normal)
LPI 18:1	3.26	0.8	597.3	281.2	35	130	3.952	3 (normal)
LPI 18:2	3.26	0.8	595.3	279.2	35	130	3.952	3 (normal)
LPI 20:3	3.26	0.8	621.3	305.2	35	130	3.952	3 (normal)
LPI 20:4	3.26	0.8	619.3	303.2	35	130	3.952	3 (normal)
LPS 16:0	3.22	0.8	496.3	152.99	29	81	3.952	3 (normal)
LPS 18:0	3.22	0.8	524.3	152.99	29	81	3.952	3 (normal)
PC 12:0_14:1	1.63	0.8	706.5	225.2	35	140	1.201	3 (normal)
PC 12:0_16:0	1.63	0.8	736.5	255.2	35	140	1.201	3 (normal)
PC 12:0_16:1	1.63	0.8	734.5	253.2	35	140	1.201	3 (normal)
PC 12:0_18:0	1.63	0.8	764.5	283.3	35	140	1.201	3 (normal)
PC 12:0_20:3	1.63	0.8	786.5	305.2	35	140	1.201	3 (normal)
PC 14:0_14:0	1.63	0.8	736.5	227.2	35	140	1.201	3 (normal)
PC 14:0_16:0	1.63	0.8	764.5	227.2	35	140	1.201	3 (normal)
PC 14:0_16:1	1.63	0.8	762.5	253.2	35	140	1.201	3 (normal)
PC 14:0_18:0	1.63	0.8	792.6	227.2	35	140	1.201	3 (normal)
PC 14:0_18:1	1.63	0.8	790.6	281.2	35	140	1.201	3 (normal)
PC 14:0_18:2	1.63	0.8	788.5	279.2	35	140	1.201	3 (normal)
PC 14:0_20:3	1.63	0.8	814.6	305.2	35	140	1.201	3 (normal)
PC 14:0_20:4	1.63	0.8	812.5	303.2	35	140	1.201	3 (normal)
PC 14:1_16:0	1.63	0.8	762.5	225.2	35	140	1.201	3 (normal)
PC 15:0_16:0	1.63	0.8	778.6	241.2	35	140	1.201	3 (normal)
PC 15:0_18:1	1.63	0.8	804.6	241.2	35	140	1.201	3 (normal)
PC 15:0_18:2	1.63	0.8	802.6	241.2	35	140	1.201	3 (normal)
PC 15:0_20:4	1.63	0.8	826.6	241.2	35	140	1.201	3 (normal)
PC 16:0_16:0	1.63	0.8	792.6	255.2	35	140	1.201	3 (normal)
PC 16:0_16:1	1.63	0.8	790.6	253.2	35	140	1.201	3 (normal)
PC 16:0_17:0	1.63	0.8	806.5	269.2	35	140	1.201	3 (normal)
PC 16:0_18:0	1.63	0.8	820.6	283.3	35	140	1.201	3 (normal)
PC 16:0_18:1	1.63	0.8	818.6	281.2	35	140	1.201	3 (normal)
PC 16:0_18:2	1.63	0.8	816.6	279.2	35	140	1.201	3 (normal)
PC 16:0_18:3	1.63	0.8	814.6	277.2	35	140	1.201	3 (normal)
PC 16:0_20:2	1.63	0.8	844.6	307.3	35	140	1.201	3 (normal)
PC 16:0_20:3	1.63	0.8	842.6	305.2	35	140	1.201	3 (normal)
PC 16:0_20:4	1.63	0.8	840.6	303.2	35	140	1.201	3 (normal)
PC 16:0_20:5	1.63	0.8	838.6	301.2	35	140	1.201	3 (normal)
PC 16:0_22:4	1.63	0.8	868.6	331.3	35	140	1.201	3 (normal)
PC 16:0_22:5	1.63	0.8	866.6	329.2	35	140	1.201	3 (normal)
PC 16:0_22:6	1.63	0.8	864.6	327.2	35	140	1.201	3 (normal)
PC 16:1_18:0	1.63	0.8	818.6	253.2	35	140	1.201	3 (normal)
PC 16:1_18:1	1.63	0.8	816.6	281.2	35	140	1.201	3 (normal)
PC 16:1_18:2	1.63	0.8	814.6	253.2	35	140	1.201	3 (normal)
PC 16:1_18:3	1.63	0.8	812.5	253.2	35	140	1.201	3 (normal)
PC 16:1_20:4	1.63	0.8	838.6	253.2	35	140	1.201	3 (normal)
PC 16:1_22:6	1.63	0.8	862.6	253.2	35	140	1.201	3 (normal)
PC 17:0_20:0	1.63	0.8	862.7	269.2	35	140	1.201	3 (normal)
PC(O-18:1/20:4) &/or PC(P-18:0/20:4)	1.63	0.8	852.6	303.2	35	140	1.201	3 (normal)
PC 18:0_18:1	1.63	0.8	846.6	281.2	35	140	1.201	3 (normal)
PC 18:0_18:2	1.63	0.8	844.6	279.2	35	140	1.201	3 (normal)
PC 18:0_18:3	1.63	0.8	842.6	277.2	35	140	1.201	3 (normal)
PC 18:0_20:0	1.63	0.8	876.7	283.3	35	140	1.201	3 (normal)
PC 18:0_20:2	1.63	0.8	872.6	307.3	35	140	1.201	3 (normal)
PC 18:0_20:3	1.63	0.8	870.6	305.2	35	140	1.201	3 (normal)
PC 18:0_20:4	1.63	0.8	868.6	303.2	35	140	1.201	3 (normal)
PC 18:0_20:5	1.63	0.8	866.6	301.2	35	140	1.201	3 (normal)
PC 18:0_22:4	1.63	0.8	896.6	331.3	35	140	1.201	3 (normal)
PC 18:0_22:5	1.63	0.8	894.6	329.2	35	140	1.201	3 (normal)
PC 18:0_22:6	1.63	0.8	892.6	327.2	35	140	1.201	3 (normal)
PC 18:1_18:1	1.63	0.8	844.6	281.2	35	140	1.201	3 (normal)
PC 18:1_18:2	1.63	0.8	842.6	279.2	35	140	1.201	3 (normal)
PC 18:1_18:3	1.63	0.8	840.6	277.2	35	140	1.201	3 (normal)
PC 18:1_20:1	1.63	0.8	872.6	309.3	35	140	1.201	3 (normal)
PC 18:1_20:2	1.63	0.8	870.6	307.3	35	140	1.201	3 (normal)
PC 18:1_20:3	1.63	0.8	868.6	305.2	35	140	1.201	3 (normal)
PC 18:1_20:4	1.63	0.8	866.6	303.2	35	140	1.201	3 (normal)
PC 18:1_20:5	1.63	0.8	864.6	301.2	35	140	1.201	3 (normal)
PC 18:1_22:4	1.63	0.8	894.6	331.3	35	140	1.201	3 (normal)
PC 18:1_22:5	1.63	0.8	892.6	329.2	35	140	1.201	3 (normal)
PC 18:1_22:6	1.63	0.8	890.6	327.2	35	140	1.201	3 (normal)
PC 18:2_18:2	1.63	0.8	840.6	279.2	35	140	1.201	3 (normal)
PC 18:2_20:3	1.63	0.8	866.6	305.2	35	140	1.201	3 (normal)
PC 18:2_20:4	1.63	0.8	864.6	303.2	35	140	1.201	3 (normal)
PC 19:1_20:4	1.63	0.8	880.6	303.2	35	140	1.201	3 (normal)
PC 20:0_20:3	1.63	0.8	898.7	305.2	35	140	1.201	3 (normal)
PC 20:0_20:4	1.63	0.8	896.6	303.2	35	140	1.201	3 (normal)
PC 20:1_20:3	1.63	0.8	896.6	305.2	35	140	1.201	3 (normal)
PC 20:1_20:4	1.63	0.8	894.6	303.2	35	140	1.201	3 (normal)
PC 20:2_20:4	1.63	0.8	892.6	303.2	35	140	1.201	3 (normal)
PC 20:3_20:4	1.63	0.8	890.6	303.2	35	140	1.201	3 (normal)
PC 20:4_20:4	1.63	0.8	888.6	303.2	35	140	1.201	3 (normal)
PC 20:4_22:4	1.63	0.8	916.6	331.3	35	140	1.201	3 (normal)
PC(O-16:0/16:0)	1.63	0.8	778.6	255.2	35	140	1.201	3 (normal)
PC(O-16:0/20:3)	1.63	0.8	828.6	305.2	35	140	1.201	3 (normal)
PC(O-16:0/20:4)	1.63	0.8	826.6	303.2	35	140	1.201	3 (normal)
PC(O-16:0/22:4)	1.63	0.8	854.6	331.3	35	140	1.201	3 (normal)
PC(O-16:0/22:6)	1.63	0.8	850.6	327.2	35	140	1.201	3 (normal)
PC(O-16:1/18:2) &/or PC(P-16:0/18:2)	1.63	0.8	800.6	279.2	35	140	1.201	3 (normal)
PC(O-16:1/20:4) &/or PC(P-16:0/20:4)	1.63	0.8	824.6	303.2	35	140	1.201	3 (normal)
PC(O-16:1/22:6) &/or PC(P-16:0/22:6)	1.63	0.8	848.6	327.2	35	140	1.201	3 (normal)
PC(O-18:0/18:1)	1.63	0.8	832.6	281.2	35	140	1.201	3 (normal)
PC(O-18:0/18:2)	1.63	0.8	830.6	279.2	35	140	1.201	3 (normal)
PC(O-18:0/20:4)	1.63	0.8	854.6	303.2	35	140	1.201	3 (normal)
PC(O-18:0/22:6)	1.63	0.8	878.6	327.2	35	140	1.201	3 (normal)
PC(O-18:2/16:0) &/or PC(P-18:1/16:0)	1.63	0.8	802.6	255.2	35	140	1.201	3 (normal)
PC(O-18:2/22:6) &/or PC(P-18:1/22:6)	1.63	0.8	874.6	327.2	35	140	1.201	3 (normal)
PC(O-15:1/20:4) &/or PC(P-15:0/20:4)	1.63	0.8	810.6	303.2	35	140	1.201	3 (normal)
PC(O-16:1/14:0) &/or PC(P-16:0/14:0)	1.63	0.8	748.5	227.2	35	140	1.201	3 (normal)
PC(O-16:1/16:0) &/or PC(P-16:0/16:0)	1.63	0.8	776.6	255.2	35	140	1.201	3 (normal)
PC(O-16:1/16:1) &/or PC(P-16:0/16:1)	1.63	0.8	774.6	253.2	35	140	1.201	3 (normal)
PC(O-16:1/18:1) &/or PC(P-16:0/18:1)	1.63	0.8	802.6	281.2	35	140	1.201	3 (normal)
PC(O-17:1/20:4) &/or PC(P-17:0/20:4)	1.63	0.8	838.5	303.2	35	140	1.201	3 (normal)
PC(O-18:1/18:2) &/or PC(P-18:0/18:2)	1.63	0.8	828.6	279.2	35	140	1.201	3 (normal)
PC(O-18:1/22:5) &/or PC(P-18:0/22:5)	1.63	0.8	878.6	329.2	35	140	1.201	3 (normal)
PC(O-18:1/22:6) &/or PC(P-18:0/22:6)	1.63	0.8	876.6	327.2	35	140	1.201	3 (normal)
PC(O-18:2/18:1) &/or PC(P-18:1/18:1)	1.63	0.8	828.6	281.2	35	140	1.201	3 (normal)
PE 14:0_20:4	1.75	0.8	710.5	303.2	30	124	1.201	3 (normal)
PE 14:1_18:2	1.75	0.8	684.5	279.2	30	124	1.201	3 (normal)
PE 16:0_16:1	1.75	0.8	688.5	253.2	30	124	1.201	3 (normal)
PE 16:0_18:1	1.75	0.8	716.5	281.2	30	124	1.201	3 (normal)
PE 16:0_18:2	1.75	0.8	714.5	279.2	30	124	1.201	3 (normal)
PE 16:0_18:3	1.75	0.8	712.5	277.2	30	124	1.201	3 (normal)
PE 16:0_20:2	1.75	0.8	742.5	307.3	30	124	1.201	3 (normal)
PE 16:0_20:3	1.75	0.8	740.5	305.2	30	124	1.201	3 (normal)
PE 16:0_20:4	1.75	0.8	738.5	303.2	30	124	1.201	3 (normal)
PE 16:0_20:5	1.75	0.8	736.5	301.2	30	124	1.201	3 (normal)
PE 16:0_22:4	1.75	0.8	766.5	331.3	30	124	1.201	3 (normal)
PE 16:0_22:5	1.75	0.8	764.5	329.2	30	124	1.201	3 (normal)
PE 16:0_22:6	1.75	0.8	762.5	327.2	30	124	1.201	3 (normal)
PE 17:0_18:1	1.75	0.8	730.5	269.2	30	124	1.201	3 (normal)
PE 17:0_18:2	1.75	0.8	728.5	269.2	30	124	1.201	3 (normal)
PE 17:0_20:0	1.75	0.8	760.6	269.2	30	124	1.201	3 (normal)
PE 17:0_20:1	1.75	0.8	758.6	269.2	30	124	1.201	3 (normal)
PE 17:0_22:1	1.75	0.8	786.6	269.2	30	124	1.201	3 (normal)
PE 18:0_18:2	1.75	0.8	742.5	279.2	30	124	1.201	3 (normal)
PE 18:0_18:3	1.75	0.8	740.5	277.2	30	124	1.201	3 (normal)
PE 18:0_20:1	1.75	0.8	772.6	309.3	30	124	1.201	3 (normal)
PE 18:0_20:3	1.75	0.8	768.6	305.2	30	124	1.201	3 (normal)
PE 18:0_20:4	1.75	0.8	766.5	303.2	30	124	1.201	3 (normal)
PE 18:0_20:5	1.75	0.8	764.5	301.2	30	124	1.201	3 (normal)
PE 18:0_22:4	1.75	0.8	794.6	331.3	30	124	1.201	3 (normal)
PE 18:0_22:5	1.75	0.8	792.6	329.2	30	124	1.201	3 (normal)
PE 18:0_22:6	1.75	0.8	790.5	327.2	30	124	1.201	3 (normal)
PE 18:1_18:1	1.75	0.8	742.5	281.2	30	124	1.201	3 (normal)
PE 18:1_18:2	1.75	0.8	740.5	279.2	30	124	1.201	3 (normal)
PE 18:1_18:3	1.75	0.8	738.5	277.2	30	124	1.201	3 (normal)
PE 18:1_20:1	1.75	0.8	770.6	309.3	30	124	1.201	3 (normal)
PE 18:1_20:2	1.75	0.8	768.6	307.3	30	124	1.201	3 (normal)
PE 18:1_20:3	1.75	0.8	766.5	305.2	30	124	1.201	3 (normal)
PE 18:1_20:4	1.75	0.8	764.5	303.2	30	124	1.201	3 (normal)
PE 18:1_22:4	1.75	0.8	792.6	331.3	30	124	1.201	3 (normal)
PE 18:1_22:5	1.75	0.8	790.5	329.2	30	124	1.201	3 (normal)
PE 18:1_22:6	1.75	0.8	788.5	327.2	30	124	1.201	3 (normal)
PE 18:2_18:2	1.75	0.8	738.5	279.2	30	124	1.201	3 (normal)
PE 18:2_20:1	1.75	0.8	768.6	309.3	30	124	1.201	3 (normal)
PE 18:2_20:4	1.75	0.8	762.5	303.2	30	124	1.201	3 (normal)
PE 18:1_24:0	1.75	0.8	828.7	281.2	30	124	1.201	3 (normal)
PE(O-16:0/18:1)	1.75	0.8	702.544	281.249	30	124	1.201	3 (normal)
PE(O-16:0/18:2)	1.75	0.8	700.529	279.233	30	124	1.201	3 (normal)
PE(O-16:0/20:3)	1.75	0.8	726.544	305.249	30	124	1.201	3 (normal)
PE(O-16:0/20:4)	1.75	0.8	724.529	303.233	30	124	1.201	3 (normal)
PE(O-16:0/20:5)	1.75	0.8	722.513	301.217	30	124	1.201	3 (normal)
PE(O-16:0/22:4)	1.75	0.8	752.56	331.264	30	124	1.201	3 (normal)
PE(O-16:0/22:5)	1.75	0.8	750.544	329.249	30	124	1.201	3 (normal)
PE(O-16:0/22:6)	1.75	0.8	748.529	327.233	30	124	1.201	3 (normal)
PE(O-16:1/20:3) &/or PE(P-16:0/20:3)	1.75	0.8	724.5	305.2	30	124	1.201	3 (normal)
PE(O-16:1/22:5) &/or PE(P-16:0/22:5)	1.75	0.8	748.5	329.2	30	124	1.201	3 (normal)
PE(O-16:1/22:6) &/or PE(P-16:0/22:6)	1.75	0.8	746.5	327.2	30	124	1.201	3 (normal)
PE(O-18:0/16:0)	1.75	0.8	704.56	255.233	30	124	1.201	3 (normal)
PE(O-18:0/20:4)	1.75	0.8	752.56	303.233	30	124	1.201	3 (normal)
PE(O-18:0/20:5)	1.75	0.8	750.544	301.217	30	124	1.201	3 (normal)
PE(O-18:0/22:4)	1.75	0.8	780.591	331.264	30	124	1.201	3 (normal)
PE(O-18:0/22:5)	1.75	0.8	778.576	329.249	30	124	1.201	3 (normal)
PE(O-18:0/22:6)	1.75	0.8	776.56	327.233	30	124	1.201	3 (normal)
PE(O-18:1/20:4) &/or PE(P-18:0/20:4)	1.75	0.8	750.5	303.2	30	124	1.201	3 (normal)
PE(O-18:1/22:5) &/or PE(P-18:0/22:5)	1.75	0.8	776.6	329.2	30	124	1.201	3 (normal)
PE(O-18:2/22:4) &/or PE(P-18:1/22:4)	1.75	0.8	776.6	331.3	30	124	1.201	3 (normal)
PE(O-18:2/22:5) &/or PE(P-18:1/22:5)	1.75	0.8	774.5	329.2	30	124	1.201	3 (normal)
PE(O-18:3/18:2) &/or PE(P-18:2/18:2)	1.75	0.8	722.5	279.2	30	124	1.201	3 (normal)
PE(O-16:1/18:1) &/or PE(P-16:0/18:1)	1.75	0.8	700.5	281.249	30	124	1.201	3 (normal)
PE(O-16:1/18:2) &/or PE(P-16:0/18:2)	1.75	0.8	698.5	279.233	30	124	1.201	3 (normal)
PE(O-16:1/18:3) &/or PE(P-16:0/18:3)	1.75	0.8	696.5	277.217	30	124	1.201	3 (normal)
PE(O-16:1/20:2) &/or PE(P-16:0/20:2)	1.75	0.8	726.5	307.264	30	124	1.201	3 (normal)
PE(O-16:1/20:4) &/or PE(P-16:0/20:4)	1.75	0.8	722.5	303.233	30	124	1.201	3 (normal)
PE(O-16:1/20:5) &/or PE(P-16:0/20:5)	1.75	0.8	720.5	301.217	30	124	1.201	3 (normal)
PE(O-16:1/22:4) &/or PE(P-16:0/22:4)	1.75	0.8	750.5	331.264	30	124	1.201	3 (normal)
PE(O-18:1/16:1) &/or PE(P-18:0/16:1)	1.75	0.8	700.5	253.217	30	124	1.201	3 (normal)
PE(O-18:1/18:1) &/or PE(P-18:0/18:1)	1.75	0.8	728.6	281.249	30	124	1.201	3 (normal)
PE(O-18:1/18:2) &/or PE(P-18:0/18:2)	1.75	0.8	726.5	279.233	30	124	1.201	3 (normal)
PE(O-18:1/18:3) &/or PE(P-18:0/18:3)	1.75	0.8	724.5	277.217	30	124	1.201	3 (normal)
PE(O-18:1/20:3) &/or PE(P-18:0/20:3)	1.75	0.8	752.6	305.249	30	124	1.201	3 (normal)
PE(O-18:1/20:5) &/or PE(P-18:0/20:5)	1.75	0.8	748.5	301.217	30	124	1.201	3 (normal)
PE(O-18:1/22:4) &/or PE(P-18:0/22:4)	1.75	0.8	778.6	331.264	30	124	1.201	3 (normal)
PE(O-18:2/16:0) &/or PE(P-18:1/16:0)	1.75	0.8	700.5	255.233	30	124	1.201	3 (normal)
PE(O-18:2/16:1) &/or PE(P-18:1/16:1)	1.75	0.8	698.5	253.217	30	124	1.201	3 (normal)
PE(O-18:2/18:1) &/or PE(P-18:1/18:1)	1.75	0.8	726.5	281.249	30	124	1.201	3 (normal)
PE(O-18:2/18:2) &/or PE(P-18:1/18:2)	1.75	0.8	724.5	279.233	30	124	1.201	3 (normal)
PE(O-18:2/20:3) &/or PE(P-18:1/20:3)	1.75	0.8	750.5	305.249	30	124	1.201	3 (normal)
PE(O-18:2/20:4) &/or PE(P-18:1/20:4)	1.75	0.8	748.5	303.233	30	124	1.201	3 (normal)
PE(O-18:2/20:5) &/or PE(P-18:1/20:5)	1.75	0.8	746.5	301.217	30	124	1.201	3 (normal)
PE(O-18:2/22:6) &/or PE(P-18:1/22:6)	1.75	0.8	772.5	327.233	30	124	1.201	3 (normal)
PE(O-18:3/20:4) &/or PE(P-18:2/20:4)	1.75	0.8	746.5	303.233	30	124	1.201	3 (normal)
PG 16:0_18:1	1.37	0.8	747.5	281.2	37	131	1.234	3 (normal)
PG 17:0_20:0	1.37	0.8	791.6	269.2	37	131	1.234	3 (normal)
PG 17:0_20:1	1.37	0.8	789.6	269.2	37	131	1.234	3 (normal)
PG 17:0_22:0	1.37	0.8	819.6	269.25	37	131	1.234	3 (normal)
PG 17:0_22:1	1.37	0.8	817.6	269.25	37	131	1.234	3 (normal)
PG 17:0_22:2	1.37	0.8	815.6	269.25	37	131	1.234	3 (normal)
PG 18:0_18:1	1.37	0.8	775.5	281.2	37	131	1.234	3 (normal)
PG 18:0_18:2	1.37	0.8	773.5	279.2	37	131	1.234	3 (normal)
PG 18:0_20:2	1.37	0.8	801.6	307.3	37	131	1.234	3 (normal)
PG 18:0_20:3	1.37	0.8	799.5	305.2	37	131	1.234	3 (normal)
PG 18:3_20:3	1.37	0.8	793.5	305.2	37	131	1.234	3 (normal)
PG 18:3_20:4	1.37	0.8	791.5	303.2	37	131	1.234	3 (normal)
PG 18:3_22:4	1.37	0.8	819.5	331.3	37	131	1.234	3 (normal)
PG 18:3_22:5	1.37	0.8	817.5	329.2	37	131	1.234	3 (normal)
PG 19:0_20:0	1.37	0.8	819.6	297.3	37	131	1.234	3 (normal)
PG 20:1_20:2	1.37	0.8	827.6	307.3	37	131	1.234	3 (normal)
PG 20:4_22:4	1.37	0.8	845.5	331.3	37	131	1.234	3 (normal)
PI 14:0_20:5	2.6	0.8	827.5	301.2	47	140	3.365	3 (normal)
PI 15:0_17:0	2.6	0.8	809.5	241.2	47	140	3.365	3 (normal)
PI 15:0_18:0	2.6	0.8	823.5	241.2	47	140	3.365	3 (normal)
PI 15:0_19:0	2.6	0.8	837.5	241.2	47	140	3.365	3 (normal)
PI 15:0_20:1	2.6	0.8	849.5	241.2	47	140	3.365	3 (normal)
PI 15:0_20:2	2.6	0.8	847.5	241.2	47	140	3.365	3 (normal)
PI 15:0_22:0	2.6	0.8	879.6	241.22	47	140	3.365	3 (normal)
PI 15:0_22:1	2.6	0.8	877.6	241.22	47	140	3.365	3 (normal)
PI 15:0_22:2	2.6	0.8	875.6	241.22	47	140	3.365	3 (normal)
PI 15:0_22:4	2.6	0.8	871.5	241.2	47	140	3.365	3 (normal)
PI 15:0_22:5	2.6	0.8	869.5	241.2	47	140	3.365	3 (normal)
PI 15:0_22:6	2.6	0.8	867.5	241.2	47	140	3.365	3 (normal)
PI 16:0_16:0	2.6	0.8	809.5	255.2	47	140	3.365	3 (normal)
PI 16:0_16:1	2.6	0.8	807.5	253.2	47	140	3.365	3 (normal)
PI 16:0_18:0	2.6	0.8	837.6	283.3	47	140	3.365	3 (normal)
PI 16:0_18:1	2.6	0.8	835.5	281.2	47	140	3.365	3 (normal)
PI 16:0_18:2	2.6	0.8	833.5	279.2	47	140	3.365	3 (normal)
PI 16:0_20:2	2.6	0.8	861.6	307.3	47	140	3.365	3 (normal)
PI 16:0_20:3	2.6	0.8	859.5	305.2	47	140	3.365	3 (normal)
PI 16:0_20:4	2.6	0.8	857.5	303.2	47	140	3.365	3 (normal)
PI 16:0_20:5	2.6	0.8	855.5	301.2	47	140	3.365	3 (normal)
PI 16:0_22:4	2.6	0.8	885.6	331.3	47	140	3.365	3 (normal)
PI 16:0_22:5	2.6	0.8	883.5	329.2	47	140	3.365	3 (normal)
PI 16:0_22:6	2.6	0.8	881.5	327.2	47	140	3.365	3 (normal)
PI 16:1_16:1	2.6	0.8	805.5	253.2	47	140	3.365	3 (normal)
PI 16:1_18:0	2.6	0.8	835.5	283.3	47	140	3.365	3 (normal)
PI 16:1_18:1	2.6	0.8	833.5	281.2	47	140	3.365	3 (normal)
PI 16:1_20:4	2.6	0.8	855.5	303.2	47	140	3.365	3 (normal)
PI 17:0_18:1	2.6	0.8	849.5	269.2	47	140	3.365	3 (normal)
PI 17:0_18:2	2.6	0.8	847.5	269.2	47	140	3.365	3 (normal)
PI 17:0_20:0	2.6	0.8	879.6	269.2	47	140	3.365	3 (normal)
PI 17:0_20:1	2.6	0.8	877.6	269.2	47	140	3.365	3 (normal)
PI 17:0_20:3	2.6	0.8	873.5	269.2	47	140	3.365	3 (normal)
PI 17:0_20:4	2.6	0.8	871.5	269.2	47	140	3.365	3 (normal)
PI 17:0_22:0	2.6	0.8	907.6	269.25	47	140	3.365	3 (normal)
PI 17:0_22:1	2.6	0.8	905.6	269.25	47	140	3.365	3 (normal)
PI 17:0_22:2	2.6	0.8	903.6	269.25	47	140	3.365	3 (normal)
PI 17:0_22:6	2.6	0.8	895.5	269.2	47	140	3.365	3 (normal)
PI 18:0_18:0	2.6	0.8	865.6	283.3	47	140	3.365	3 (normal)
PI 18:0_18:1	2.6	0.8	863.6	281.2	47	140	3.365	3 (normal)
PI 18:0_18:2	2.6	0.8	861.6	279.2	47	140	3.365	3 (normal)
PI 18:0_18:3	2.6	0.8	859.5	277.2	47	140	3.365	3 (normal)
PI 18:0_20:2	2.6	0.8	889.6	307.3	47	140	3.365	3 (normal)
PI 18:0_20:3	2.6	0.8	887.6	305.2	47	140	3.365	3 (normal)
PI 18:0_20:4	2.6	0.8	885.6	303.2	47	140	3.365	3 (normal)
PI 18:0_20:5	2.6	0.8	883.5	301.2	47	140	3.365	3 (normal)
PI 18:0_22:4	2.6	0.8	913.6	331.3	47	140	3.365	3 (normal)
PI 18:0_22:5	2.6	0.8	911.6	329.2	47	140	3.365	3 (normal)
PI 18:0_22:6	2.6	0.8	909.6	327.2	47	140	3.365	3 (normal)
PI 18:1_18:1	2.6	0.8	861.6	281.2	47	140	3.365	3 (normal)
PI 18:1_18:2	2.6	0.8	859.5	279.2	47	140	3.365	3 (normal)
PI 18:1_20:3	2.6	0.8	885.6	305.2	47	140	3.365	3 (normal)
PI 18:1_20:4	2.6	0.8	883.5	303.2	47	140	3.365	3 (normal)
PI 18:2_20:5	2.6	0.8	879.5	301.2	47	140	3.365	3 (normal)
PI 18:3_20:3	2.6	0.8	881.5	305.2	47	140	3.365	3 (normal)
PI 18:3_20:4	2.6	0.8	879.5	303.2	47	140	3.365	3 (normal)
PI 18:3_22:4	2.6	0.8	907.5	331.3	47	140	3.365	3 (normal)
PI 19:0_20:4	2.6	0.8	899.6	297.3	47	140	3.365	3 (normal)
PI 20:0_20:4	2.6	0.8	913.6	303.2	47	140	3.365	3 (normal)
PI 20:1_20:4	2.6	0.8	911.6	303.2	47	140	3.365	3 (normal)
PI 20:3_20:5	2.6	0.8	905.5	301.2	47	140	3.365	3 (normal)
PS 17:0_18:1	2.6	0.8	774.5	269.2	38	116	3.365	3 (normal)
PS 17:0_20:0	2.6	0.8	804.6	269.2	38	116	3.365	3 (normal)
PS 17:0_20:1	2.6	0.8	802.6	269.2	38	116	3.365	3 (normal)
PS 17:0_22:2	2.6	0.8	828.6	269.25	38	116	3.365	3 (normal)
PS 18:0_18:0	2.6	0.8	790.6	283.3	38	116	3.365	3 (normal)
PS 18:0_18:1	2.6	0.8	788.5	281.2	38	116	3.365	3 (normal)
PS 18:0_20:3	2.6	0.8	812.5	305.2	38	116	3.365	3 (normal)
PS 18:0_22:4	2.6	0.8	838.6	331.3	38	116	3.365	3 (normal)
PS 18:0_22:5	2.6	0.8	836.5	329.2	38	116	3.365	3 (normal)
PS 18:0_22:6	2.6	0.8	834.5	327.2	38	116	3.365	3 (normal)
PS 18:1_18:1	2.6	0.8	786.5	281.2	38	116	3.365	3 (normal)
PS 18:1_20:0	2.6	0.8	816.6	311.3	38	116	3.365	3 (normal)
PS 18:1_20:4	2.6	0.8	808.5	303.2	38	116	3.365	3 (normal)
PS 18:3_20:3	2.6	0.8	806.5	305.2	38	116	3.365	3 (normal)
PS 20:5_20:5	2.6	0.8	826.5	301.2	38	116	3.365	3 (normal)
PS 22:4_22:4	2.6	0.8	886.6	331.3	38	116	3.365	3 (normal)

## Sheet: S4. 96-well plate design
		1	2	3	4	5	6	7	8	9	10	11	12
	A	Cal 0	NIST	NIST	NIST	1	2	3	4	5	6	7	8
	B	9	10	11	12	NIST	13	14	15	16	17	18	19
	C	20	21	22	23	24	NIST	25	26	27	28	29	30
	D	31	32	33	34	35	36	NIST	37	38	39	40	41
	E	42	43	44	45	46	47	48	NIST	49	50	51	52
	F	53	54	55	56	57	58	59	60	NIST	61	62	63
	G	64	65	66	67	68	69	70	71	72	NIST	73	74
	H	75	76	77	78	79	80	81	82	83	84	NIST	NIST

## Sheet: S5. Biological variability
Lipid	Analytical CV	Intra-individual CV (Average)	Inter-Individual CV	Total Biological CV
FA 22:3	0.743813	0.668742	0.902499	1.13921
PG 17:0_20:0	1.01106	0.819257	0.817812	1.11437
FA 22:4	1.6799	5.04538	8.22138	9.67502
TG 18:1_36:6	1.7555	1.95178	1.5236	2.43803
PG 17:0_20:1	1.89804	2.0107	1.6067	2.45978
SM 40:2;O2	1.91899	9.08649	17.7034	19.8735
SM 42:3;O2	1.93581	9.05627	19.4949	21.5811
SM 35:1;O2	1.961	10.6801	20.8316	23.1657
SM 42:2;O2	1.96655	9.17902	15.7821	18.2698
SM 40:1;O2	1.96804	11.0728	16.0913	19.2703
SM 36:1;O2	1.97333	10.2993	18.1369	20.7403
SM 34:2;O2	1.97891	8.19488	17.7431	19.5817
SM 38:2;O2	2.00179	9.7393	21.6789	23.8006
SM 36:3;O2	2.03392	11.2281	22.8568	25.3847
Hex1Cer 18:1;O2/16:0	2.03414	9.17105	20.4746	22.0762
SM 34:1;O2	2.0498	7.80866	14.3215	16.2146
SM 41:2;O2	2.06657	10.069	21.2523	23.5072
SM 37:1;O2	2.07784	11.8966	24.1077	26.6679
TG 16:0_36:6	2.08832	1.95429	1.47067	2.36064
SM 36:2;O2	2.09853	10.6297	21.1651	23.6658
SM 35:2;O2	2.11365	10.5909	23.3607	25.4999
SM 38:1;O2	2.11497	10.2337	18.0158	20.5493
SM 41:1;O2	2.13556	11.1818	18.6406	21.5221
TG 18:1_38:7	2.1858	2.24252	2.05922	2.97496
SM 37:2;O2	2.18663	12.3717	27.8041	30.3087
SM 38:3;O2	2.19876	11.6678	23.8954	26.5138
SM 39:2;O2	2.20921	11.6058	27.3832	29.6638
TG 18:1_37:0	2.263	2.34868	2.1383	3.07234
Hex1Cer 18:1;O2/18:0	2.26962	11.605	24.125	26.6137
SM 34:3;O2	2.2927	11.6224	23.3312	26.2464
SM 40:3;O2	2.29554	10.4271	21.877	24.0985
SM 43:2;O2	2.30157	12.7074	24.518	27.4177
SM 33:1;O2	2.36402	10.2011	21.5953	23.706
PE 17:0_20:0	2.44954	2.59462	1.86209	3.03497
PS 17:0_20:0	2.48438	2.17683	1.8408	2.73563
SM 42:1;O2	2.51299	11.5513	18.253	21.4925
SM 33:2;O2	2.71231	10.9066	26.7448	28.7727
Hex1Cer 18:1;O2/20:0	2.86567	11.0919	25.5196	27.7378
Hex1Cer 16:1;O2/18:0	2.87434	14.9708	33.5411	36.9461
Hex1Cer 16:1;O2/22:0	2.89235	13.1662	31.0837	33.6496
TG 18:1_40:7	2.96207	3.95394	4.84236	6.56381
PI 17:0_22:1	3.00524	2.84586	2.25314	3.4597
SM 44:3;O2	3.04949	12.267	26.2366	29.3186
PE(O-16:1/18:2) &/or PE(P-16:0/18:2)	3.09448	20.2231	27.5163	33.7112
TG 16:0_36:3	3.11157	21.8561	39.1722	46.3258
PG 18:3_20:3	3.15493	2.83917	2.13358	3.4218
TG 18:1_34:1	3.18957	24.73	55.6929	66.6188
PE(O-18:2/20:4) &/or PE(P-18:1/20:4)	3.19323	19.221	23.2609	30.2564
TG 16:0_36:2	3.25568	24.586	54.8207	65.6666
LPC 18:2	3.25805	19.6992	26.464	33.0549
PE(O-18:1/18:2) &/or PE(P-18:0/18:2)	3.26465	19.187	26.4779	32.0874
TG 18:1_34:2	3.30366	22.4811	48.8052	57.7536
TG 16:0_34:2	3.30812	31.3552	71.6544	86.4045
FA 18:1	3.31788	29.1266	30.1659	40.4129
TG 18:2_34:1	3.34277	21.6667	38.7999	46.0067
TG 16:1_34:1	3.3824	34.2256	96.8012	117.104
TG 18:1_36:3	3.39742	27.6817	43.0661	53.4476
TG 18:2_36:2	3.40041	26.7927	42.5723	52.4989
Hex1Cer 18:1;O2/22:0	3.40667	10.6337	23.6532	25.7195
FA 20:2	3.4198	22.8956	27.9785	35.7691
PE 18:0_20:4	3.44108	22.9052	28.4336	37.7822
PE(O-16:1/20:4) &/or PE(P-16:0/20:4)	3.44936	20.9795	23.4083	32.3242
TG 18:2_32:0	3.46341	31.0367	58.724	70.6592
SM 32:1;O2	3.4877	11.7958	22.8251	25.523
Hex1Cer 18:1;O2/24:0	3.49644	9.99498	23.127	25.0099
TG 18:1_32:1	3.51714	31.703	77.2803	93.5378
TG 16:1_36:2	3.5173	29.1921	94.1981	110.615
SM 44:2;O2	3.52403	12.9068	23.0124	26.6478
TG 18:1_32:0	3.56038	34.5403	72.5872	88.3059
TG 16:0_34:1	3.58035	35.3789	75.3966	91.7629
Hex1Cer 18:1;O2/24:1	3.62124	11.0329	25.5513	27.3734
Hex1Cer 18:1;O2/22:1	3.62404	12.6938	24.7869	27.3571
Hex1Cer 18:2;O2/20:0	3.65759	10.8049	27.2103	29.3392
TG 18:1_36:4	3.67726	29.1528	45.445	57.7078
Hex1Cer 18:2;O2/22:0	3.68878	11.7866	27.5805	29.9083
PE 17:0_22:1	3.74817	3.52697	2.42968	4.04439
FA 32:0	3.81344	11.8207	37.3148	40.2607
PC 16:0_18:1	3.83076	13.7935	20.7174	25.5211
TG 18:0_36:4	3.84438	27.241	45.0422	55.9129
TG 18:2_36:1	3.84909	22.7851	43.3916	52.2246
TG 18:2_36:3	3.8694	34.5371	52.7073	66.9152
TG 18:1_38:5	3.87142	18.7052	33.5505	41.653
PC 18:0_18:1	3.87498	18.0081	22.7956	29.675
TG 16:0_35:0	3.87999	11.1787	17.0213	23.3704
Hex1Cer 16:1;O2/24:0	3.88634	13.2035	30.4262	33.0446
TG 18:1_36:2	3.90064	29.3265	71.5661	85.0837
PC 18:0_18:2	3.90849	11.964	18.7091	22.0128
FA 18:0	3.93117	16.3656	19.5295	25.0404
PE 18:1_18:1	3.9365	32.8365	42.4526	56.1663
TG 18:3_34:1	3.94391	25.6964	41.0321	50.9223
TG 20:4_34:1	4.05963	22.5663	46.594	55.0978
PE(O-18:2/18:2) &/or PE(P-18:1/18:2)	4.06216	19.9291	26.7465	32.9744
PC 16:0_16:0	4.07353	12.1398	16.9551	21.0058
TG 18:0_34:2	4.08033	31.2333	70.9343	86.0037
SM 43:1;O2	4.08487	13.2326	34.9857	37.7185
PC 16:0_20:3	4.09174	15.891	25.14	29.7509
FA 24:1	4.09219	11.8802	499.839	616.642
PE 16:0_18:1	4.11395	24.8455	40.7023	50.3635
TG 16:0_32:2	4.13563	45.9617	86.2044	109.168
TG 18:2_30:0	4.13984	44.4174	69.0272	84.8686
PE 16:0_20:4	4.16113	19.245	32.3667	37.9967
Hex1Cer 18:1;O2/20:1	4.16695	12.5774	27.2365	29.5532
PE 16:0_18:2	4.17388	21.4908	37.7505	44.0157
TG 18:2_34:2	4.18329	28.2211	46.6942	56.3252
TG 18:0_36:3	4.18453	23.0934	43.9606	52.8776
FA 17:1	4.18636	22.7573	29.8612	36.7323
TG 16:0_36:4	4.18876	25.8747	45.2338	53.905
PC 18:1_18:1	4.20894	18.7586	28.9294	35.6302
TG 18:1_33:1	4.22446	28.5359	46.4112	57.0556
LPC(O-22:0)	4.24312	8.35334	16.8272	18.6044
TG 18:1_35:1	4.25015	26.9301	53.8972	65.3232
TG 14:0_36:2	4.26231	32.714	60.4784	74.1749
TG 20:4_36:2	4.26879	18.7285	34.8025	41.7429
LPE 18:2	4.2752	23.3655	30.0132	38.5045
TG 14:0_34:1	4.27676	47.3772	78.5643	98.5975
PE 18:1_18:2	4.28206	24.0389	36.6833	44.4409
TG 20:4_36:3	4.28356	23.1744	37.2169	44.5679
TG 18:1_34:3	4.31793	25.801	43.5587	53.7194
FA 26:0	4.32451	16.8254	39.0284	42.6551
PE 18:0_18:2	4.331	18.1795	30.5227	36.0818
Hex1Cer 18:2;O2/24:0	4.34276	10.9962	26.1184	28.2523
TG 18:0_32:1	4.3668	49.8132	99.1773	127.833
TG 18:1_35:0	4.38292	12.5448	24.499	32.553
TG 18:2_36:4	4.38683	41.0429	68.4512	90.8187
TG 16:0_38:4	4.42035	24.2573	48.9739	58.5892
PC 18:1_18:2	4.4444	13.9167	22.8836	26.6656
PC 16:0_18:2	4.45649	10.07	16.0854	18.965
TG 18:3_36:2	4.47245	29.1758	45.1629	58.7321
TG 16:0_36:7	4.47865	9.97567	15.1408	20.4982
PE(O-16:1/18:1) &/or PE(P-16:0/18:1)	4.49155	15.9524	20.651	25.8908
TG 16:0_35:2	4.51607	32.4492	55.2365	68.094
TG 16:1_36:3	4.51759	29.1765	46.5691	58.0659
PC 18:0_20:3	4.51989	17.6007	26.2412	31.7279
TG 18:1_30:1	4.55219	46.4676	81.3185	103.703
TG 14:0_34:2	4.56536	43.1289	77.8045	96.5415
FA 16:1	4.56937	32.7022	45.8826	55.0892
FA 18:3	4.58034	27.8736	41.1888	50.7973
SM 32:2;O2	4.59706	13.9644	31.0337	33.9516
TG 18:1_30:0	4.59762	46.9244	73.8274	92.8406
TG 20:4_34:2	4.61513	24.5106	48.2669	56.7331
LPE 18:1	4.63694	25.934	37.4656	47.5878
TG 16:0_32:1	4.65051	47.8161	92.3204	116.644
FA 18:2	4.66166	27.6817	41.1285	50.6459
PG 18:0_18:1	4.66493	21.5496	51.3355	60.15
TG 16:1_32:1	4.67919	46.0005	143.983	184.502
PS 17:0_20:1	4.67975	3.82639	3.48384	5.01275
TG 16:0_35:1	4.68031	41.299	75.7144	97.7778
PC 16:0_20:4	4.70619	11.4349	24.609	27.3677
TG 16:0_38:3	4.71354	23.8787	52.3554	62.6996
TG 18:2_34:0	4.71867	34.027	61.7218	74.8169
TG 20:4_36:1	4.72387	22.0362	39.879	48.1782
TG 22:6_34:1	4.72745	31.7111	57.4322	70.8949
PE(O-16:1/22:5) &/or PE(P-16:0/22:5)	4.73687	18.9698	26.9135	33.2793
PC(O-18:0/18:2)	4.77416	12.176	22.2458	25.0663
FA 24:0	4.79625	21.3827	58.6993	62.9511
TG 20:3_34:1	4.80134	25.9549	57.7152	70.1401
PC 18:2_18:2	4.80556	21.954	29.5566	35.9836
TG 17:0_36:2	4.80563	26.6575	49.7811	60.5234
TG 22:5_34:2	4.83819	25.9283	38.8832	48.9336
TG 18:1_38:4	4.84134	21.1834	42.7589	52.8903
FA 20:1	4.86781	23.5445	25.5039	35.301
TG 16:0_38:5	4.8716	22.6258	46.0463	54.2974
FA 22:5	4.89654	22.3223	33.1078	39.9337
PG 18:0_18:2	4.94175	22.5304	38.8103	47.08
FA 16:0	4.96294	20.5355	26.1409	32.22
TG 16:0_34:3	5.05156	31.4167	54.7001	66.4736
TG 16:1_32:0	5.07702	51.1291	129.188	167.831
TG 20:2_34:1	5.09072	25.6197	60.0576	72.7885
PE(O-18:1/20:4) &/or PE(P-18:0/20:4)	5.09147	20.8425	22.3036	31.1439
TG 18:1_32:2	5.09934	30.293	74.0209	90.0749
TG 18:1_37:1	5.12135	12.1116	38.2907	50.595
TG 22:5_34:1	5.15175	22.2955	40.3394	50.0098
PE(O-16:1/22:4) &/or PE(P-16:0/22:4)	5.17644	31.1297	35.6632	52.541
PE 18:1_20:4	5.2098	24.991	30.3597	40.6835
PE 16:0_22:6	5.22411	21.0073	40.862	46.3743
PC(O-18:0/20:4)	5.22602	11.7303	20.6324	23.4526
PC 16:0_22:5	5.23112	14.644	22.4671	26.5773
LPE 20:4	5.23311	15.4959	25.217	29.9898
LPC(O-17:1) &/or LPC(P-17:0)	5.23898	19.9713	39.3643	45.2893
TG 20:3_34:2	5.24477	26.6936	52.8648	65.0588
TG 16:0_36:1	5.24511	41.1979	78.9326	96.2543
TG 20:4_32:0	5.26215	38.1591	75.4569	95.3535
PE(O-16:1/22:6) &/or PE(P-16:0/22:6)	5.26901	14.0753	23.5124	27.4645
TG 22:6_34:2	5.27822	34.5533	60.1823	76.8279
TG 18:1_36:1	5.28619	28.7432	73.2288	87.8644
TG 14:0_36:3	5.28966	30.7407	47.026	56.4066
PE 18:2_18:2	5.30674	28.8396	42.4444	53.6463
TG 18:2_32:1	5.30686	29.0643	48.333	58.5191
TG 18:3_34:2	5.31428	29.9879	46.0023	58.1558
PE 18:0_20:3	5.3155	22.1187	37.8945	45.0686
TG 18:2_35:1	5.31802	23.8114	38.8058	46.8826
TG 22:4_34:1	5.33868	24.0316	52.8264	62.2006
TG 18:0_36:2	5.35821	29.4037	72.349	87.0492
PE(O-18:1/22:5) &/or PE(P-18:0/22:5)	5.36932	22.1285	27.1026	36.3589
PC 18:0_22:5	5.37219	16.9598	26.8624	32.6302
SM 44:1;O2	5.38217	12.5815	21.4279	24.9064
PC 18:1_20:4	5.38643	12.9395	26.6188	30.1051
TG 18:1_39:1	5.40097	11.8485	20.0853	26.0212
TG 17:0_34:1	5.40867	36.8527	65.6882	82.9552
LPC 20:3	5.4178	18.9659	29.2883	34.3775
LPC 16:1	5.42313	18.4613	35.5942	41.4528
PC 18:0_20:4	5.42521	11.8744	23.3092	26.38
TG 20:3_36:2	5.45279	24.7079	53.1737	65.298
PE(O-18:2/18:1) &/or PE(P-18:1/18:1)	5.46472	17.048	22.2227	27.7881
TG 18:3_36:3	5.47101	35.9354	53.1129	70.6558
PC(O-18:1/20:4) &/or PC(P-18:0/20:4)	5.47486	12.3792	21.7464	25.1613
TG 16:0_40:7	5.49365	26.5238	43.7769	53.8205
TG 17:0_36:3	5.49398	23.556	38.4098	46.2181
TG 16:1_34:2	5.50281	33.3771	96.4502	116.999
TG 16:0_33:1	5.51747	43.8329	63.1604	82.3466
PG 16:0_18:1	5.55296	19.597	37.5185	44.828
TG 18:2_34:3	5.58224	32.8448	47.8963	60.1781
TG 18:1_38:3	5.60126	25.4044	54.9008	68.4197
TG 18:2_35:2	5.63913	26.7054	41.2919	50.8145
TG 20:1_34:1	5.69382	27.1332	78.6095	95.4763
TG 18:2_38:5	5.70874	24.5939	35.8172	44.2026
TG 18:1_38:2	5.71765	29.6999	86.3104	108.01
TG 16:0_40:6	5.7345	22.7864	39.1292	48.5979
PC(O-16:0/20:4)	5.76106	14.4609	22.2746	26.3999
PC 18:1_20:3	5.77109	17.4611	29.8768	35.9528
PE(O-18:1/18:1) &/or PE(P-18:0/18:1)	5.79109	17.399	24.0685	29.4517
TG 15:0_36:2	5.80518	27.0146	41.4927	50.6738
PC 16:0_22:6	5.83443	17.7158	29.1463	34.3437
TG 18:0_34:1	5.83961	50.6897	88.7303	110.096
TG 16:1_36:1	5.85513	32.3276	119.051	145.145
TG 18:2_38:4	5.87527	25.1036	37.9641	46.892
TG 18:0_34:3	5.8827	28.7866	55.3046	67.5533
TG 18:1_33:0	5.90672	42.7011	68.4944	87.9471
PC(O-16:1/20:4) &/or PC(P-16:0/20:4)	5.91048	13.6604	25.2635	29.0375
SM 31:1;O2	5.93972	16.7186	35.0252	38.6267
LPC(O-20:0)	5.94273	11.523	28.0298	29.8361
TG 16:1_36:4	5.97151	32.6908	49.0167	61.825
LPC 20:4	5.97938	15.7041	33.2282	36.1824
TG 18:2_33:1	5.99994	26.3766	40.2347	48.3704
TG 18:2_30:1	6.02608	45.0061	62.594	78.8122
PC 14:0_18:1	6.07218	23.3053	33.1354	40.5396
SM 30:1;O2	6.08861	20.5612	36.504	41.9213
Hex2Cer 18:1;O2/24:1	6.10985	10.5064	25.9557	28.4885
TG 16:0_38:6	6.12021	25.8047	47.5104	57.2501
PC 18:2_20:4	6.12109	13.9165	21.7958	25.8751
TG 16:0_34:0	6.13219	60.7539	88.401	113.277
LPC 18:1	6.13338	16.9454	33.5152	36.9599
TG 16:0_30:1	6.13525	64.3386	105.57	139.662
PC 18:0_22:6	6.14893	19.0568	30.6835	36.1071
PE(O-18:2/22:6) &/or PE(P-18:1/22:6)	6.18552	17.1763	29.457	34.5049
PC 16:0_22:4	6.21082	17.6087	30.8772	35.6358
TG 18:2_36:5	6.24843	43.4646	72.9956	99.8
PE 17:0_20:1	6.27331	5.59589	4.26443	6.67189
TG 18:3_32:0	6.295	39.2916	61.9706	79.9376
TG 18:1_31:0	6.30382	42.6641	57.4433	74.8293
TG 18:1_34:4	6.32643	30.5501	51.9118	65.6441
TG 18:2_38:6	6.342	24.9548	37.5155	48.0486
LPC(O-24:0)	6.34603	10.2909	20.9928	23.2017
TG 18:1_40:8	6.37204	11.9496	20.7407	26.5142
TG 18:2_32:2	6.37866	34.5322	54.2953	66.3223
TG 18:1_37:2	6.37904	27.1896	74.9681	90.4669
PC(O-16:0/16:0)	6.38109	12.5721	19.2449	22.7674
TG 20:4_36:4	6.39029	30.9979	48.771	59.1881
PC 18:0_22:4	6.39206	18.2445	33.2482	39.0177
LPC(O-24:2) &/or LPC(P-24:1)	6.39404	15.0585	38.9072	41.0351
PE(O-18:0/16:0)	6.40175	10.2183	16.1853	18.9602
PE 16:0_22:5	6.44345	21.8993	41.6824	48.1711
PC 16:1_18:1	6.44783	18.473	35.6012	43.3518
TG 20:1_34:2	6.45724	24.2514	62.8106	75.0245
TG 18:0_32:0	6.47276	60.5663	87.892	113.439
TG 17:0_34:2	6.47563	32.2133	60.4566	76.1367
TG 20:2_34:2	6.4782	25.3656	52.5696	63.7822
TG 14:0_32:1	6.488	61.4423	99.2601	128.95
TG 16:0_40:5	6.49706	25.7834	52.0902	61.5099
TG 20:5_34:1	6.52141	32.9775	51.2389	65.9896
PC(O-18:1/18:2) &/or PC(P-18:0/18:2)	6.52313	13.0453	23.3126	26.4071
TG 16:1_34:3	6.53564	37.0246	72.8967	89.6982
PE(O-18:2/22:5) &/or PE(P-18:1/22:5)	6.55533	16.5473	22.5475	27.9953
TG 18:0_38:6	6.56289	23.0525	36.0773	43.9681
FA 22:6	6.57257	24.602	40.3488	49.8265
FA 28:0	6.62346	22.8297	44.4632	50.8298
PE(O-18:2/16:0) &/or PE(P-18:1/16:0)	6.6255	20.3201	24.8035	31.8511
LPC 14:0	6.64773	26.6322	35.4309	42.3141
TG 20:5_34:2	6.65647	35.0877	52.8345	70.0816
LPC(O-22:1) &/or LPC(P-22:0)	6.65689	13.7622	35.24	37.2576
PE 18:0_22:5	6.6587	23.8292	39.2474	48.4951
TG 18:0_36:1	6.66306	48.7683	89.1063	113.683
TG 20:4_32:1	6.67013	36.9671	72.8572	89.8669
TG 20:3_32:0	6.67462	36.1669	78.7857	96.8418
TG 18:1_40:1	6.71691	51.8637	134.637	181.681
TG 20:5_36:2	6.73264	31.0152	49.167	67.323
PE 16:0_20:3	6.73441	22.7137	39.5554	46.8967
TG 18:2_38:2	6.7498	28.2512	50.1086	65.5416
PC 14:0_18:2	6.75967	23.5572	34.3499	41.2507
PE(O-16:1/20:3) &/or PE(P-16:0/20:3)	6.85136	23.3457	34.3996	41.6332
PC 16:0_20:5	6.86775	29.1263	40.0003	53.1779
TG 15:0_34:1	6.88486	41.4493	59.6282	76.9635
TG 18:3_36:4	6.89586	44.4751	75.3155	107.229
TG 18:0_38:5	6.91164	22.0673	39.2842	47.8599
TG 20:0_36:2	6.95534	30.2659	66.4523	86.9343
LPI 18:2	6.95652	23.7087	34.7419	42.9249
TG 14:0_36:4	6.95709	36.7353	55.3026	66.7391
TG 16:0_38:2	6.97717	26.7391	75.0132	90.985
TG 18:1_28:0	7.00055	61.2422	88.2675	119.623
TG 16:0_32:3	7.00592	53.2008	73.6534	94.0575
TG 20:4_34:3	7.03564	28.7416	48.7313	58.6069
TG 16:1_32:2	7.08838	44.9585	146.657	190.95
TG 18:2_38:3	7.11158	28.9879	41.3635	52.9084
TG 18:3_32:1	7.13687	37.7838	57.2174	72.2781
PC 16:0_20:2	7.14521	14.6965	19.6104	24.8529
TG 18:0_34:0	7.1673	40.6171	68.6198	88.2107
PC 17:0_20:0	7.23114	7.25837	4.79313	8.21558
TG 20:1_36:2	7.23775	31.5507	89.1192	112.695
TG 20:3_36:3	7.24569	26.304	38.6999	48.6989
TG 20:3_32:1	7.26076	36.2957	80.87	98.8113
PC 14:0_16:0	7.26139	33.5275	38.4945	51.2248
PE(O-18:2/20:3) &/or PE(P-18:1/20:3)	7.27294	20.771	27.5928	34.298
TG 22:5_32:0	7.27355	30.3377	61.3489	73.8433
TG 18:3_36:1	7.28542	27.9609	45.7309	59.5484
TG 22:4_34:2	7.29593	25.9199	51.5442	59.9019
PE(O-18:1/22:4) &/or PE(P-18:0/22:4)	7.33471	39.9057	40.7772	62.955
PE(O-18:1/20:5) &/or PE(P-18:0/20:5)	7.34515	32.8296	43.276	60.5366
PC 16:0_16:1	7.34671	26.783	50.6311	62.8764
PC(O-18:1/22:6) &/or PC(P-18:0/22:6)	7.35671	16.6513	30.5401	35.0817
LPE 18:0	7.36125	18.1558	31.849	36.2105
PE(O-18:1/20:3) &/or PE(P-18:0/20:3)	7.39831	23.6703	34.3698	41.5115
TG 18:2_36:0	7.40615	42.3529	65.6158	82.8289
TG 18:3_34:3	7.42085	37.6397	52.26	70.4233
LPC(O-20:1) &/or LPC(P-20:0)	7.44444	13.2659	39.4217	40.7577
FA 20:3	7.46476	20.4392	42.8055	46.2181
TG 14:0_34:3	7.5025	44.804	65.4953	80.9087
PE 16:0_22:4	7.50911	30.5433	42.5689	54.6997
TG 17:0_36:4	7.55549	27.8422	43.7588	53.8208
PE(O-16:0/22:5)	7.55967	27.5053	34.4373	43.8411
TG 20:2_36:2	7.56226	25.8846	64.0534	78.0331
FA 12:0	7.56762	32.8745	47.1762	61.3926
PI 17:0_22:2	7.57407	6.30039	6.88258	9.06667
Hex2Cer 18:1;O2/24:0	7.6006	15.8208	25.8304	33.847
PE(O-18:2/22:4) &/or PE(P-18:1/22:4)	7.60488	27.6454	29.4396	44.3111
PG 18:3_20:4	7.61927	6.76117	5.74035	8.41782
TG 22:5_32:1	7.64135	31.2674	63.7986	77.5227
PG 19:0_20:0	7.64578	7.14448	6.25896	9.19539
TG 20:1_36:3	7.65425	30.9142	53.0775	70.8512
LPS 16:0	7.69311	6.35018	5.83582	8.3127
TG 20:1_32:0	7.69441	38.8838	88.3538	108.307
PC(O-18:0/18:1)	7.6968	14.9941	21.1811	25.6144
PC 16:0_18:3	7.70254	29.2728	34.6697	46.9952
LPI 18:1	7.70281	26.3168	35.9238	46.5235
TG 16:1_34:0	7.70887	54.5109	125.363	161.95
LPE 20:3	7.72159	21.0028	29.6086	36.4775
TG 16:0_37:2	7.72727	32.292	70.3375	87.2576
TG 18:1_40:2	7.72844	41.1402	144.556	218.892
TG 18:1_30:2	7.79607	46.2156	79.8864	104.459
LPI 16:1	7.81903	30.648	65.5004	84.4497
TG 20:0_34:1	7.84429	34.8515	60.2929	78.8155
TG 22:6_36:3	7.8662	36.1168	64.1052	82.163
TG 18:2_34:4	7.88577	36.9472	51.723	66.9543
TG 20:2_32:0	7.89752	38.3392	79.3098	97.0491
LPC(O-18:0)	7.90281	15.2958	37.2165	39.2129
TG 22:6_36:2	7.9277	33.6097	62.135	80.2018
TG 16:0_32:4	7.92912	10.027	11.4039	15.4597
TG 16:0_40:8	7.94388	30.9891	53.0877	66.8605
PC(O-18:1/22:5) &/or PC(P-18:0/22:5)	7.95949	12.9663	20.7723	24.338
TG 18:0_38:2	7.96608	33.5151	81.5799	102.338
TG 16:1_38:5	7.97342	27.107	56.3615	68.9836
TG 20:5_36:3	7.98581	34.1763	51.7101	68.5359
TG 22:6_32:0	8.0037	39.0015	77.7596	96.2209
Cer 18:1;O2/16:0	8.01315	12.822	16.2439	20.4146
PS 17:0_22:2	8.01543	7.96433	6.26355	9.86014
LPC 18:0	8.04628	17.5392	46.5138	48.0749
TG 18:2_31:0	8.09028	39.8476	55.2343	69.3212
TG 18:0_36:5	8.09245	27.0341	41.2651	55.2844
TG 18:0_35:1	8.10109	43.5018	75.3436	97.7342
Hex2Cer 18:1;O2/14:0	8.12111	12.7709	28.584	31.4713
TG 18:1_36:0	8.15259	41.7933	77.8993	98.8099
TG 18:2_28:0	8.1584	60.5746	91.3352	121.04
TG 16:1_36:5	8.17931	34.0389	51.1183	65.4128
TG 16:0_39:1	8.228	30.2709	53.2603	66.7446
PI 16:0_18:1	8.28422	23.9423	30.9456	39.9038
TG 20:2_32:1	8.29822	31.2951	72.1936	88.3095
TG 22:6_32:1	8.30445	38.3778	71.1654	88.4735
TG 18:1_40:5	8.33297	17.6484	42.4458	51.9279
TG 16:0_32:0	8.35391	58.9067	97.4554	125.47
TG 20:2_36:3	8.37296	27.3255	38.5046	48.9747
PC(O-16:1/18:1) &/or PC(P-16:0/18:1)	8.37466	11.9864	20.646	23.9714
PC 18:0_20:2	8.37837	18.133	22.3552	28.7593
TG 22:5_36:2	8.37964	22.572	39.8023	50.1448
PI 18:0_18:1	8.38806	21.617	28.5723	36.3186
TG 14:0_36:1	8.38852	50.6865	81.6231	107.154
TG 20:4_32:2	8.39142	36.1367	65.6855	79.5287
TG 16:1_38:4	8.40698	28.1153	61.4291	74.9953
LPG 18:1	8.43716	12.4654	20.3279	23.9732
PE(O-18:3/20:4) &/or PE(P-18:2/20:4)	8.44024	21.5284	24.9392	33.28
LPC 16:0	8.4406	12.2515	35.0259	36.4098
TG 16:1_30:0	8.48704	62.2623	122.132	158.657
TG 16:0_30:2	8.49564	61.1964	106.137	141.731
PC(O-20:1/20:4) &/or PC(P-20:0/20:4)	8.52878	12.7444	21.3953	24.6897
PI 16:0_20:4	8.53497	19.957	26.6137	34.6529
TG 16:0_37:0	8.53848	31.1235	57.2424	72.2077
TG 20:4_38:5	8.53849	28.1634	54.3976	63.0761
PC(O-16:0/20:3)	8.53928	16.6949	21.9058	27.0527
PI 18:0_18:2	8.55801	16.3754	31.2975	35.2511
TG 20:3_36:4	8.5774	29.6434	41.7495	52.6691
TG 18:0_32:2	8.58463	45.5809	90.514	118.417
TG 20:4_36:5	8.58886	37.6005	58.5699	72.8019
PI 15:0_22:0	8.58908	4.49481	10.5335	11.5833
TG 16:0_36:0	8.59529	43.8622	68.5245	89.3086
TG 22:5_36:3	8.60292	26.3539	29.7734	40.5997
TG 16:1_30:1	8.63406	59.7438	153.6	204.118
PI 18:0_20:3	8.63851	15.4651	26.7815	31.5877
PI 16:1_18:0	8.64013	27.3127	62.654	78.196
PC(O-16:1/16:0) &/or PC(P-16:0/16:0)	8.6406	11.7822	19.0518	22.2595
Hex2Cer 18:1;O2/22:0	8.65544	19.3292	30.433	40.9742
TG 20:4_38:6	8.68258	33.9609	57.0395	69.9137
PC 19:1_20:4	8.68536	12.7391	21.4897	24.7926
TG 16:0_30:0	8.71264	70.4992	104.278	137.889
Hex1Cer 18:1;O2/26:0	8.73927	12.7495	24.0151	26.9528
PI 18:1_18:1	8.75022	29.5959	35.3373	46.5393
TG 18:3_38:5	8.7905	29.0994	41.1787	51.8315
Hex2Cer 18:1;O2/16:0	8.79512	9.79406	22.3479	24.6582
PI 18:1_18:2	8.79696	27.0451	39.7206	47.067
TG 20:4_34:0	8.80596	34.6926	60.6259	72.7912
PC 18:0_18:3	8.80699	32.8029	36.0317	49.6175
PC 18:0_20:0	8.83763	15.7319	27.0971	31.0057
TG 18:0_38:4	8.85992	23.8065	47.9969	59.3617
TG 14:0_32:0	8.87819	70.3725	105.003	139.969
LPC 18:3	8.89736	31.5217	33.4861	46.6964
TG 18:2_33:0	8.91968	40.5416	58.3689	74.3302
PE 18:0_22:4	8.96611	35.4575	41.0996	58.9593
PC(O-18:2/18:1) &/or PC(P-18:1/18:1)	8.97462	15.3712	26.0589	30.3726
TG 16:0_38:1	8.99181	37.6017	69.566	88.7309
PC 12:0_14:1	9.01972	9.55908	6.56284	10.9482
TG 18:1_32:3	9.05509	34.7826	54.62	68.9504
TG 16:0_40:2	9.08053	41.2166	102.83	137.155
PI 16:0_18:2	9.08576	21.4003	34.9873	41.762
PC 18:1_22:5	9.1014	16.5938	33.2067	38.1293
TG 18:1_31:1	9.11328	38.6859	55.8348	71.2632
LPC(O-16:0)	9.13998	17.1465	47.2532	48.5659
TG 20:4_30:0	9.17256	55.3767	89.4335	112.142
PC 18:2_20:3	9.18994	19.7113	24.7512	31.6056
PC 18:0_20:5	9.21837	28.64	36.8076	49.5935
LPC 20:0	9.23809	17.7427	27.3065	31.854
PE(O-16:0/22:4)	9.24882	23.9138	30.4012	38.5973
PC 16:1_18:2	9.27962	16.1092	25.4664	30.1661
LPC 15:0	9.2814	18.165	31.7069	35.369
TG 16:1_35:2	9.30737	33.8319	78.5322	96.3535
LPC(O-16:1) &/or LPC(P-16:0)	9.33675	27.7639	48.7226	53.8125
Hex1Cer 18:1;O2/26:1	9.33733	12.6878	25.4049	28.0403
Hex1Cer 18:0;O2/24:1	9.34131	12.3539	24.0255	26.6399
LPC(O-18:1) &/or LPC(P-18:0)	9.34173	18.2598	53.3678	54.6367
TG 18:0_38:3	9.36299	26.709	59.1808	72.2781
TG 20:0_36:3	9.36453	29.4789	52.1222	67.7063
TG 16:1_35:1	9.36765	36.5626	101.762	134.052
TG 20:0_34:2	9.42982	29.9889	51.6625	65.6998
TG 20:0_32:4	9.43876	29.1788	47.0595	56.1452
TG 16:1_38:3	9.44017	28.0511	68.6075	82.5106
PC 18:1_22:6	9.44335	17.9697	32.0209	37.1028
PE(O-16:0/18:2)	9.44458	28.774	34.477	44.9291
TG 18:2_40:6	9.46667	18.2647	22.4071	30.0251
LPC 22:5	9.48045	20.5954	35.6809	40.3495
TG 18:2_33:2	9.4925	31.1808	46.1135	56.1515
PE 18:1_20:3	9.49365	26.0367	38.4059	47.5941
TG 22:5_34:3	9.52729	29.4832	41.7078	53.8946
TG 20:1_32:1	9.53936	35.406	100.405	121.745
TG 18:1_37:3	9.54203	24.839	50.7922	63.1836
TG 14:0_32:2	9.61947	59.6888	91.5986	121.202
TG 20:3_34:3	9.63048	29.7861	47.6184	59.7452
PC 16:1_18:0	9.64318	28.684	52.321	67.9888
PE(O-18:3/18:2) &/or PE(P-18:2/18:2)	9.67089	24.7552	30.3089	39.417
TG 18:3_32:2	9.68404	40.9591	58.5537	74.8745
TG 18:1_28:1	9.69824	57.992	92.8664	127.252
TG 18:2_38:1	9.70356	28.6544	54.785	71.7033
TG 16:0_33:0	9.71836	67.8278	95.7195	133.172
TG 18:2_32:3	9.7832	39.8927	54.1284	70.1327
TG 20:5_36:4	9.78326	40.475	63.9258	85.6066
PE(O-18:2/20:5) &/or PE(P-18:1/20:5)	9.78819	31.8668	39.6216	52.9428
LPC 20:2	9.93244	20.5806	38.4247	42.2927
TG 22:4_36:2	9.93318	22.4031	48.3156	56.232
TG 22:4_32:1	9.94232	35.4418	72.2184	86.6912
FA 14:1	9.97491	27.8163	45.9632	53.9239
LPG 18:2	9.99714	15.9365	22.6148	27.4241
PE(O-16:1/20:5) &/or PE(P-16:0/20:5)	10.0063	32.1517	41.0957	54.1705
PE 18:0_20:5	10.0126	31.2618	45.3625	56.0941
PI 16:0_20:3	10.0326	23.1312	30.1166	38.5075
PI 18:3_20:4	10.0654	8.9771	7.00509	10.8056
LPC 20:1	10.0843	20.0853	40.4806	44.1677
TG 16:1_38:6	10.1364	32.0918	57.8168	72.8213
PC 12:0_16:1	10.1906	10.2879	7.93398	12.4649
LPI 20:3	10.2319	19.2212	33.6623	39.2533
TG 17:0_32:1	10.2423	49.3591	89.1626	123.518
TG 18:0_30:0	10.3048	67.7431	95.2589	129.104
PC(O-16:0/22:4)	10.3468	13.9699	23.6378	27.0529
TG 16:0_37:3	10.3469	31.112	53.7003	66.6043
TG 20:3_36:1	10.3531	23.9161	57.4517	71.8892
TG 22:6_34:3	10.4839	37.1456	67.0352	87.9831
TG 22:6_36:4	10.5733	38.4458	72.2248	93.3167
PI 17:0_20:4	10.6221	16.0295	23.1243	30.0653
TG 18:3_30:0	10.6265	55.1611	73.3957	96.7316
TG 18:2_37:2	10.6648	28.4649	48.2848	61.9417
LPI 20:4	10.6728	16.5792	32.2508	36.1519
PI 16:1_18:1	10.725	26.4662	61.2642	83.4626
PE 18:0_22:6	10.7407	21.6756	41.4849	47.9833
TG 17:0_36:1	10.7622	42.9804	70.5865	91.4693
PI 18:0_20:2	10.8128	17.5154	33.0441	38.487
FA 20:4	10.8207	34.109	76.5066	78.044
PE(O-16:0/18:1)	10.8886	24.4238	27.5637	36.3688
PC 12:0_18:0	10.9142	31.1466	48.3848	59.8589
TG 18:3_35:1	10.9788	31.1988	43.1474	55.0501
PC 18:1_22:4	10.9795	21.484	33.0799	40.0077
LPS 18:0	10.9962	32.8797	32.4126	48.349
PI 18:1_20:3	11.0008	20.9239	32.8088	39.3799
TG 16:0_31:0	11.0173	62.5595	88.4223	123.232
PI 15:0_22:4	11.0448	18.4013	23.2001	29.5882
PC 20:1_20:4	11.1144	17.9908	22.9584	29.5715
TG 17:0_34:3	11.1274	33.4744	51.4522	63.2632
LPG 16:0	11.1424	16.0525	25.7547	30.1131
TG 22:4_32:0	11.1556	40.0502	76.6013	92.3923
Cer 18:1;O2/24:1	11.1949	13.8756	21.5889	26.4255
Cer 18:1;O2/22:1	11.2114	16.0577	25.2823	30.2513
Cer 18:2;O2/24:0	11.2494	17.6706	26.078	31.9514
TG 16:1_33:1	11.2507	40.6715	77.5551	101.185
PI 15:0_22:1	11.269	6.86662	11.7666	13.713
TG 16:0_40:3	11.2742	33.7078	83.7413	107.745
LPE 16:0	11.2829	19.0986	32.4551	36.0694
Cer 18:1;O2/22:0	11.2844	15.271	21.0843	26.4588
PI 18:0_20:4	11.2936	10.8964	17.3431	21.0103
FA 17:0	11.304	15.2776	21.6771	26.0017
TG 18:2_28:1	11.311	56.6556	72.4602	98.4744
TG 16:0_28:0	11.3128	78.7806	123.601	170.895
TG 20:0_32:3	11.348	23.7085	39.9605	47.4201
LPC(O-18:2) &/or LPC(P-18:1)	11.3841	34.7481	72.0121	73.3156
TG 18:0_30:1	11.4051	64.2802	101.881	138.897
LPC 22:4	11.4123	27.3459	46.5202	51.0911
PI 17:0_18:2	11.4153	19.7325	30.3549	36.2754
TG 20:4_38:4	11.4675	26.63	46.2001	53.8299
Cer 17:1;O2/24:0	11.4706	18.9403	30.2042	36.0572
PC 20:4_20:4	11.529	19.1408	30.8661	36.9875
PI 18:0_18:0	11.5326	20.7497	28.599	35.9297
PI 16:0_16:1	11.5738	36.5507	66.6077	84.3521
TG 22:5_36:4	11.6455	29.3308	33.876	45.864
TG 20:2_36:4	11.7546	30.6249	39.915	52.1378
TG 18:2_37:3	11.767	35.0683	52.4163	71.0917
TG 20:1_36:4	11.8443	33.8462	50.8558	71.3022
PG 18:0_20:2	11.8555	30.1099	53.9718	63.1435
PC 15:0_16:0	11.8555	28.212	34.5685	44.6281
TG 20:1_36:1	11.8723	34.4505	89.407	113.312
TG 20:3_32:2	11.8822	37.8049	78.492	96.1789
PE 16:0_16:1	11.8904	39.5628	79.1466	99.2831
TG 14:0_38:4	11.9235	38.8314	56.6158	70.3507
PC 18:1_20:2	11.9328	19.9491	27.3927	34.1828
PC(O-18:2/16:0) &/or PC(P-18:1/16:0)	11.9357	11.0316	19.5408	22.676
PC(O-18:0/22:6)	11.9547	17.5149	27.6325	32.3544
TG 18:3_36:5	11.9592	50.2787	115.368	183.104
PI 18:1_20:4	11.9655	27.3753	42.7413	46.0629
TG 18:2_40:7	11.9863	30.8177	47.9096	62.0973
PI 18:0_22:5	12.0321	18.9781	28.5382	34.2763
TG 22:4_36:3	12.0548	25.7302	37.2833	46.8943
Hex2Cer 18:1;O2/18:1	12.0778	19.4944	37.8587	39.8778
TG 18:3_34:0	12.1189	44.2402	61.4856	80.6319
TG 20:1_34:3	12.1332	28.0636	49.2873	61.9674
TG 18:2_36:6	12.1374	27.3307	51.9036	79.015
TG 18:1_37:4	12.1599	22.3558	36.0118	45.5881
TG 22:5_36:1	12.1842	24.3624	45.7184	57.4733
PC 16:0_17:0	12.2106	20.0062	27.2641	33.333
TG 18:3_38:4	12.227	29.4713	41.3878	51.7911
TG 22:6_36:1	12.2293	33.6948	59.544	75.9178
PI 18:0_22:4	12.2492	18.7933	29.303	34.8021
PE(O-18:1/16:1) &/or PE(P-18:0/16:1)	12.2939	23.193	33.5166	43.2217
Hex2Cer 18:1;O2/22:1	12.3136	17.6953	27.3413	34.6584
TG 16:1_38:2	12.3146	28.9713	111.499	133.377
PI 15:0_19:0	12.3242	22.7153	32.2646	40.8857
TG 16:0_37:4	12.3281	32.6355	50.0953	62.1771
PI 16:1_20:4	12.3331	9.98272	8.41389	12.4205
TG 18:2_37:0	12.3355	29.3427	43.2755	57.6019
PC 20:0_20:4	12.3988	18.3503	28.0786	33.6815
TG 18:2_31:1	12.4079	35.4278	48.2598	59.9472
TG 20:4_33:1	12.4692	30.8601	47.4577	58.9415
TG 18:2_37:1	12.4946	29.2598	50.4022	65.3099
TG 20:2_34:3	12.4971	29.7663	45.2778	57.0679
TG 18:2_38:8	12.5106	29.7709	52.2138	68.2104
TG 18:3_30:1	12.6425	53.8814	68.7791	91.1482
TG 18:0_40:6	12.7024	22.0407	37.5449	46.8389
PE 18:0_18:3	12.7155	36.1539	44.8997	60.1642
PC 20:3_20:4	12.8011	20.8491	29.7598	37.3742
TG 20:5_32:1	12.821	42.0352	64.6238	84.4571
Cer 18:1;O2/23:0	12.856	15.9026	24.2186	29.7721
TG 14:0_34:0	12.873	71.8594	99.3574	135.21
PI 16:0_22:5	12.954	25.6893	36.5352	44.6461
LPC 22:6	13.0627	21.4992	33.315	38.8818
Cer 19:1;O2/24:1	13.0705	17.8841	29.1374	34.8416
PI 16:0_16:0	13.0866	36.0291	54.4073	71.9211
TG 20:5_32:0	13.0944	43.2176	69.7269	92.6455
PE 18:2_20:4	13.0961	32.7009	32.8585	45.6023
LPE 22:5	13.1464	21.9128	32.3483	39.2058
PC 20:2_20:4	13.2205	18.6257	24.3932	30.2109
Hex2Cer 18:1;O2/18:0	13.3108	10.569	22.1132	24.9984
TG 18:3_33:1	13.4328	33.9632	44.3703	56.0793
LPE 17:0	13.4626	21.0191	30.937	36.6335
TG 20:4_35:1	13.4656	23.7208	37.8891	45.8875
TG 16:1_34:4	13.4827	39.9962	84.8698	104.889
LPE 22:4	13.4961	30.8449	46.925	57.083
TG 20:5_36:1	13.5176	32.4749	49.4285	65.4457
Cer 18:2;O2/23:0	13.5211	19.7112	32.6002	38.0932
TG 16:1_40:7	13.524	31.9601	55.8461	74.0247
TG 18:0_32:3	13.5604	41.9029	59.5582	77.5641
TG 18:3_38:6	13.5628	35.5209	49.6436	65.2246
PE 18:1_22:5	13.5816	28.5041	38.1879	48.9736
TG 20:2_36:1	13.5915	28.9719	67.6989	82.1373
PE(O-16:0/22:6)	13.604	24.6347	29.8445	38.3832
PI 15:0_20:2	13.6235	19.2191	27.943	33.8535
TG 14:0_38:5	13.6327	40.4928	58.942	72.372
TG 22:6_38:5	13.6916	38.031	66.7371	90.2422
TG 22:6_32:2	13.7162	39.6432	69.5411	89.9113
TG 22:4_34:3	13.7389	33.4395	46.6198	57.0588
TG 16:0_40:4	13.8037	31.3191	76.0691	95.554
PC 18:1_20:5	13.8375	29.6904	39.761	53.7843
TG 18:2_39:1	13.8658	36.8372	62.1433	79.1947
PE(O-18:1/18:3) &/or PE(P-18:0/18:3)	13.9082	31.9803	40.7815	58.4954
TG 20:3_30:0	13.9563	51.3209	78.8838	99.1958
PC(O-16:0/22:6)	14.0602	19.4351	28.143	34.0706
PC 16:1_20:4	14.078	21.9243	32.5869	40.6971
Cer 18:1;O2/24:0	14.1134	14.7372	20.1131	25.1443
TG 16:1_35:3	14.1284	34.1889	51.9083	65.2415
LPE 22:6	14.1439	19.3242	25.209	31.4192
Cer 18:1;O2/18:0	14.1468	21.8043	26.7823	34.0205
TG 20:1_32:2	14.1577	28.7744	64.7992	79.2156
TG 20:5_38:5	14.1744	40.7108	63.4753	89.061
PC 14:0_20:4	14.1976	21.86	30.9546	37.918
TG 16:1_40:6	14.2055	29.3422	48.3019	61.6439
TG 22:5_32:2	14.2205	34.5682	57.6093	71.2999
TG 14:0_35:1	14.2432	52.6157	78.0479	106.68
TG 18:1_26:0	14.2446	71.938	103.187	153.063
PI 18:0_18:3	14.2806	29.5376	41.521	53.9514
TG 18:3_38:3	14.3117	31.9851	40.6129	55.2851
TG 18:2_40:5	14.3185	27.8033	34.8362	45.8201
TG 20:4_38:3	14.3542	26.7808	39.2456	48.4069
TG 14:0_38:2	14.407	36.7776	72.5766	90.6715
TG 18:1_34:5	14.4628	25.6139	36.5725	49.0889
Cer 19:1;O2/24:0	14.473	18.8442	34.4213	39.1963
PC(O-16:1/16:1) &/or PC(P-16:0/16:1)	14.4778	21.5145	38.2878	47.7566
TG 20:2_32:2	14.6673	34.3658	68.3157	83.939
TG 18:1_29:0	14.8185	53.2712	67.6843	93.4228
TG 20:4_34:4	14.9466	38.7269	60.6185	74.7446
TG 20:3_38:5	14.9496	29.6168	48.6439	57.924
PC 15:0_18:2	14.9967	17.9302	29.4595	33.9893
PI 16:0_22:4	15.1858	33.4205	44.853	53.6782
TG 20:1_34:0	15.2125	48.2486	91.47	115.927
TG 16:1_33:0	15.2358	54.8866	111.62	157.216
PE(O-18:2/16:1) &/or PE(P-18:1/16:1)	15.2493	21.8299	30.7692	39.1846
TG 20:4_30:1	15.2528	52.3586	81.7374	104.351
TG 16:1_36:0	15.3661	45.7283	107.226	138.813
PG 18:0_20:3	15.4328	22.3453	36.7392	45.8109
PE 17:0_18:2	15.5264	26.6011	37.7914	45.8005
PI 17:0_18:1	15.5377	25.165	29.6117	38.2868
LPE 20:1	15.6539	24.8665	31.9383	46.1948
LPC 24:0	15.6948	18.0405	19.4102	26.042
Hex2Cer 18:1;O2/20:0	15.7311	18.8074	35.3568	45.0406
Cer 18:2;O2/22:0	15.7781	18.3375	27.8544	33.2064
TG 22:4_30:0	15.8387	45.0997	71.6199	87.523
PI 15:0_17:0	15.91	36.6352	53.3576	69.9518
TG 18:2_40:8	15.9563	38.2518	62.8161	82.2809
PC 18:1_18:3	15.9846	32.8873	35.7198	49.8675
Cer 18:2;O2/16:0	15.9853	16.5959	20.7232	25.7809
PC 14:0_16:1	16.0029	33.803	52.7281	65.6667
PI 16:0_20:2	16.1022	24.355	31.8078	39.9328
TG 20:4_38:2	16.2386	23.4416	35.9605	45.796
Cer 16:1;O2/24:0	16.2616	21.1093	33.2536	39.7668
Cer 18:2;O2/24:1	16.2633	17.1431	29.3504	34.8108
PE 18:1_18:3	16.5069	41.3618	49.5487	71.2313
TG 14:0_34:4	16.5406	51.9906	69.143	88.1306
TG 20:4_33:0	16.606	42.6705	57.8509	74.0102
TG 20:5_34:3	16.6975	39.0807	60.0169	82.9536
Cer 17:1;O2/24:1	16.7492	18.0582	30.8064	36.4594
PC 16:1_18:3	16.8053	18.5629	16.0529	23.885
LPE 18:3	16.8847	39.0781	40.844	57.7057
LPI 18:0	16.908	12.3504	35.5572	37.1277
TG 20:0_32:1	16.9318	42.5495	64.611	87.9567
PE(O-16:0/20:3)	16.9669	37.4966	41.3594	54.9352
TG 14:0_38:6	17.015	44.1408	65.6067	81.7708
PC 15:0_18:1	17.024	20.0134	26.4084	32.4202
TG 18:0_40:7	17.042	29.2287	41.7836	53.7481
Cer 19:1;O2/22:0	17.1835	22.0908	36.9651	43.0663
PI 15:0_20:1	17.2204	24.4587	29.5949	38.1871
PC 14:0_20:3	17.2463	28.0351	37.7852	46.2531
TG 16:1_28:0	17.2829	72.6793	127.531	170.598
PI 17:0_20:3	17.3084	18.106	23.8373	29.8828
TG 18:0_34:4	17.3235	34.3141	56.9277	71.9687
PE 16:0_18:3	17.3466	39.319	52.151	66.4816
Cer 19:1;O2/23:0	17.4816	23.277	39.3	45.2531
TG 22:5_38:5	17.496	30.1082	39.2182	50.2161
TG 22:6_33:1	17.5702	34.1716	55.3682	69.9995
Cer 16:1;O2/22:0	17.6102	21.3862	33.9062	40.4442
PS 18:3_20:3	17.6957	16.6444	12.4369	19.9029
TG 17:0_32:2	17.732	47.61	80.1006	107.286
LPC 20:5	17.7358	31.0295	42.7398	56.1386
Cer 18:1;O2/20:0	17.7798	20.8726	24.3775	32.5636
PI 19:0_20:4	17.8026	16.4542	23.2591	28.2667
PI 18:0_22:6	17.8992	22.6563	36.6964	42.7225
PC 16:0_18:0	18.0609	20.8955	19.7406	28.0028
CE 18:2	18.135	16.4583	19.446	24.7533
TG 16:1_30:2	18.135	58.8556	153.261	208.754
TG 20:1_30:0	18.2236	52.7557	84.3962	107.462
Cer 18:1;O2/25:0	18.2751	18.2726	24.5806	31.8511
PE 16:0_20:2	18.3489	31.1604	42.2197	51.8817
TG 18:1_32:4	18.4543	38.638	58.0481	74.6472
PC 14:0_18:0	18.5071	33.1161	36.7911	49.4445
PI 14:0_20:5	18.5199	15.8803	12.8613	19.5398
PE 18:1_22:4	18.5285	42.2623	42.2767	64.3253
PC 14:0_14:0	18.5296	44.9069	52.7925	71.518
TG 18:1_26:1	18.6367	71.394	147.716	228.216
FA 15:0	18.6593	23.0666	30.6301	37.5781
LPI 16:0	18.6843	28.938	50.987	55.9972
PE 16:0_20:5	18.7646	33.2103	46.3284	58.0626
TG 20:4_33:2	18.7753	31.9238	45.0046	54.9862
Cer 16:1;O2/24:1	18.7796	20.4054	35.6989	42.1297
TG 16:0_42:6	18.913	29.5062	60.6424	74.2019
TG 14:0_33:0	19.1788	67.2541	90.4543	129.38
TG 18:3_33:2	19.1836	38.4201	48.038	61.3372
TG 16:1_31:0	19.2943	55.5634	86.8743	116.518
PE(O-18:0/22:4)	19.5253	35.1364	35.3688	51.0777
TG 18:2_29:0	19.5263	53.4512	66.8809	88.6349
FA 22:1	19.5806	20.6438	75.2012	101.729
TG 18:1_30:3	19.7411	48.6627	67.7434	92.2153
TG 16:0_30:3	19.7488	59.9382	87.7432	118.304
TG 18:0_28:0	19.8269	77.9793	112.53	163.269
TG 18:3_28:0	19.8963	71.0702	94.4569	132.791
PE(O-16:1/18:3) &/or PE(P-16:0/18:3)	19.9452	33.4748	41.4933	60.6576
Cer 16:1;O2/23:0	20.2001	23.6338	39.5716	46.8116
PI 20:3_20:5	20.2066	16.5774	14.6556	21.5536
TG 16:0_42:7	20.2386	32.7857	52.4965	64.5235
PI 16:0_18:0	20.2778	31.2351	40.2059	52.1718
LPE 24:0	20.3257	18.3265	23.7007	29.3493
TG 20:3_30:1	20.3847	51.9661	95.0097	118.361
TG 18:2_33:3	20.5325	38.0428	46.4315	59.4166
PC 20:4_22:4	20.5952	29.7623	33.1124	44.0257
PS 17:0_18:1	20.604	44.3387	62.6881	69.5175
TG 20:4_36:0	20.8661	39.4864	59.0565	73.1848
TG 22:5_36:5	20.9283	37.9851	48.682	66.4544
TG 22:6_38:4	21.0728	35.1158	56.5286	74.6818
PE 14:1_18:2	21.0805	32.8809	39.3992	49.7613
TG 18:3_33:0	21.1955	47.0322	55.6876	76.177
TG 22:6_30:1	21.3778	49.7086	83.1239	104.804
TG 22:5_38:6	21.3786	37.1466	58.5619	80.7739
Hex2Cer 18:1;O2/26:1	21.6423	23.126	28.5545	36.8948
LPE 22:0	21.717	22.2841	21.5909	30.3238
PE(O-16:0/20:5)	21.7717	35.1087	39.4838	55.2006
TG 22:5_34:0	21.8883	40.9984	56.8898	70.3764
TG 20:5_30:0	22.1918	56.5525	82.0207	105.911
CE 18:1	22.197	17.9976	18.1666	24.7191
PC(O-16:1/14:0) &/or PC(P-16:0/14:0)	22.3719	27.3245	32.3908	41.9305
Cer 20:1;O2/24:0	22.6374	23.2355	30.9351	38.0208
TG 18:3_30:2	22.8243	60.5068	71.1354	98.2846
PE(O-18:0/20:5)	22.889	31.8932	33.6541	47.6118
PC 20:1_20:3	23.4403	25.3048	29.1739	38.4981
CE 20:4	23.6107	22.547	30.4447	38.4762
Cer 16:1;O2/16:0	23.7119	21.7854	28.8911	35.267
PE 18:0_20:1	23.9871	29.996	43.6669	56.7825
PI 16:0_22:6	24.0778	30.0717	36.8982	46.5916
PI 15:0_22:2	24.1401	24.3195	33.4227	40.8139
PI 18:0_20:5	24.2472	27.782	43.1384	55.1088
PI 17:0_22:6	24.3756	17.431	20.9323	26.5467
PS 22:4_22:4	24.5097	44.0598	49.707	60.0416
TG 17:0_30:1	24.571	64.7282	100.323	142.336
PC 18:1_20:1	24.5891	23.2427	30.0391	38.357
TG 18:0_36:0	24.6495	17.6905	29.64	35.197
PC 15:0_20:4	25.3711	25.0629	33.0325	40.0577
PE 18:1_20:2	25.6216	37.8725	40.4494	56.2609
Cer 18:1;O2/26:0	26.1394	21.4404	24.5104	32.0332
Cer 16:1;O2/18:0	26.1424	23.6166	29.9471	37.7425
TG 18:0_28:1	26.1763	74.9786	105.888	160.293
PE 18:2_20:1	26.2914	39.0025	38.3197	56.664
PE 17:0_18:1	26.6657	30.6483	34.7029	46.3177
PC 16:1_22:6	26.7279	27.5926	35.2416	44.0093
Cer 18:2;O2/20:0	26.7344	24.0357	27.1782	35.3243
Cer 18:1;O2/21:0	26.8568	22.7152	26.8767	34.6097
PE 18:1_20:1	26.9341	39.7021	42.2561	62.7115
Cer 18:0;O2/23:0	27.5895	27.3799	32.4326	42.5606
PS 18:0_18:1	28.2089	51.799	47.1167	76.7089
CE 18:3	28.4203	26.5269	28.1096	37.6951
Cer 18:2;O2/18:0	28.717	26.9589	31.0345	40.1182
PC 14:1_16:0	28.8467	58.048	65.3022	93.1941
PE(O-18:0/22:6)	28.9604	26.6129	30.4419	40.1233
Cer 18:1;O2/26:1	29.0968	24.8752	29.2551	38.6115
CE 17:0	29.2522	30.1303	36.5089	47.1853
Cer 16:1;O2/20:0	29.4935	23.3204	31.1259	38.1268

## Sheet: S6. Mean lipid concentrations
Lipid	Class	Mean	Standard Deviation	Relative Abundance in Class
cholesterylesters
CE 18:2	CE	4.93897e+06	1.19447e+06	83.6574
CE 18:1	CE	637376	164700	10.796
CE 18:3	CE	219745	80909.2	3.7221
CE 20:4	CE	107711	39815.7	1.82443
ceramides
Cer 18:1;O2/24:0	Cer	2967.66	793.639	28.9728
Cer 18:1;O2/24:1	Cer	1420.71	412.138	13.8702
Cer 18:1;O2/23:0	Cer	931.769	303.972	9.09671
Cer 18:1;O2/22:0	Cer	883.667	246.401	8.6271
Cer 18:2;O2/24:0	Cer	658.348	227.566	6.42735
Cer 18:2;O2/24:1	Cer	305.995	117.918	2.98738
Cer 18:1;O2/16:0	Cer	305.18	66.4005	2.97942
Cer 16:1;O2/24:0	Cer	283.442	129.175	2.7672
Cer 19:1;O2/24:0	Cer	274.454	122.324	2.67945
Cer 18:1;O2/22:1	Cer	216.287	70.2397	2.11157
Cer 18:1;O2/25:0	Cer	215.389	76.2346	2.10281
Cer 17:1;O2/24:0	Cer	198.12	83.5081	1.93422
Cer 18:2;O2/22:0	Cer	186.082	66.6274	1.81669
Cer 18:2;O2/23:0	Cer	181.113	75.6827	1.76818
Cer 19:1;O2/24:1	Cer	178.525	69.9669	1.74291
Cer 18:1;O2/20:0	Cer	111.068	39.6788	1.08434
Cer 17:1;O2/24:1	Cer	106.328	45.0053	1.03807
Cer 16:1;O2/24:1	Cer	101.609	48.6326	0.991995
Cer 16:1;O2/22:0	Cer	94.3039	43.1228	0.920674
Cer 18:1;O2/18:0	Cer	84.6189	29.1988	0.826121
Cer 19:1;O2/23:0	Cer	78.6087	40.0329	0.767444
Cer 19:1;O2/22:0	Cer	71.6544	33.6298	0.699551
Cer 16:1;O2/23:0	Cer	70.4354	37.2646	0.687649
Cer 18:2;O2/16:0	Cer	56.3462	15.8237	0.550099
Cer 18:1;O2/26:0	Cer	35.7285	12.7967	0.348812
Cer 16:1;O2/18:0	Cer	34.0203	13.9596	0.332135
Cer 16:1;O2/16:0	Cer	31.0964	12.2704	0.303589
Cer 16:1;O2/20:0	Cer	26.047	11.493	0.254293
Cer 18:2;O2/20:0	Cer	24.8485	9.60381	0.242592
Cer 20:1;O2/24:0	Cer	24.4306	9.32916	0.238512
Cer 18:0;O2/23:0	Cer	23.9955	10.3554	0.234265
Cer 18:1;O2/21:0	Cer	21.7363	7.89235	0.212208
Cer 18:2;O2/18:0	Cer	21.551	9.03702	0.210399
Cer 18:1;O2/26:1	Cer	17.7521	7.11319	0.173311
free fatty acids
FA 18:1	FA	111173	42718.4	47.3228
FA 16:0	FA	42574	12837.1	18.1224
FA 18:0	FA	24247.3	5742.52	10.3213
FA 16:1	FA	10151.5	5207.53	4.32117
FA 22:3	FA	7389.16	82.1769	3.14533
FA 24:0	FA	7116.74	4125.76	3.02937
FA 20:4	FA	5108.06	4083.53	2.17434
FA 18:2	FA	4033.11	1895.79	1.71676
FA 18:3	FA	3970.82	1870.92	1.69025
FA 22:6	FA	3056.58	1517.38	1.30109
FA 22:4	FA	2372.73	222.398	1.01
FA 20:1	FA	1936.12	663.079	0.824147
FA 20:3	FA	1758.66	784.621	0.748606
FA 17:0	FA	1677.11	419.406	0.713891
FA 22:5	FA	1337.26	503.124	0.569229
FA 14:1	FA	1129.94	598.99	0.480981
FA 20:2	FA	1057.52	356.583	0.450153
FA 17:1	FA	963.531	339.418	0.410144
FA 15:0	FA	747.764	304.545	0.318299
FA 12:0	FA	726.259	436.082	0.309145
FA 24:1	FA	610.294	3697.78	0.259783
FA 26:0	FA	595.53	239.831	0.253498
FA 32:0	FA	536.681	205.651	0.228448
FA 28:0	FA	333.889	172.358	0.142126
FA 22:1	FA	321.452	311.843	0.136832
hexosylceramides
Hex1Cer 18:1;O2/24:0	Hex1Cer	1371.35	360.566	27.2263
Hex1Cer 18:1;O2/22:0	Hex1Cer	944.178	252.444	18.7454
Hex1Cer 18:1;O2/24:1	Hex1Cer	937.07	266.501	18.6043
Hex1Cer 18:1;O2/16:0	Hex1Cer	862.12	195.669	17.1163
Hex1Cer 18:2;O2/24:0	Hex1Cer	246.157	78.4107	4.88713
Hex1Cer 18:2;O2/22:0	Hex1Cer	180.647	59.1704	3.58651
Hex1Cer 18:1;O2/20:0	Hex1Cer	123.975	37.1286	2.46136
Hex1Cer 16:1;O2/22:0	Hex1Cer	100.417	40.1822	1.99364
Hex1Cer 18:1;O2/18:0	Hex1Cer	86.3603	23.005	1.71457
Hex1Cer 16:1;O2/24:0	Hex1Cer	76.5868	30.3224	1.52053
Hex1Cer 18:1;O2/22:1	Hex1Cer	32.5781	8.39551	0.646796
Hex1Cer 18:2;O2/20:0	Hex1Cer	28.2327	9.33651	0.560523
Hex1Cer 16:1;O2/18:0	Hex1Cer	13.7194	5.77325	0.272381
Hex1Cer 18:1;O2/26:0	Hex1Cer	10.8731	3.28485	0.215872
Hex1Cer 18:0;O2/24:1	Hex1Cer	10.5366	2.95638	0.209191
Hex1Cer 18:1;O2/26:1	Hex1Cer	8.47523	2.42914	0.168265
Hex1Cer 18:1;O2/20:1	Hex1Cer	3.57051	1.05993	0.0708877
dihexosylceramides
Hex2Cer 18:1;O2/16:0	Hex2Cer	10924.9	2627.98	80.5934
Hex2Cer 18:1;O2/24:1	Hex2Cer	1045.42	302.39	7.71215
Hex2Cer 18:1;O2/14:0	Hex2Cer	479.254	166.886	3.53548
Hex2Cer 18:1;O2/22:0	Hex2Cer	368.1	160.428	2.71549
Hex2Cer 18:1;O2/24:0	Hex2Cer	324.379	116.175	2.39296
Hex2Cer 18:1;O2/18:0	Hex2Cer	186.648	45.9738	1.37692
Hex2Cer 18:1;O2/20:0	Hex2Cer	85.0624	40.1617	0.62751
Hex2Cer 18:1;O2/18:1	Hex2Cer	72.3053	28.8166	0.533401
Hex2Cer 18:1;O2/22:1	Hex2Cer	56.4333	18.554	0.416312
Hex2Cer 18:1;O2/26:1	Hex2Cer	13.0575	4.79229	0.0963259
lysophosphatidylcholines
LPC 16:0	LPC	58916.3	21505.5	39.215
LPC 18:0	LPC	31858.1	14917.6	21.2049
LPC 18:2	LPC	25269	7872.07	16.8192
LPC 18:1	LPC	24539.5	8505	16.3336
LPC 16:1	LPC	2298.89	911.644	1.53015
LPC 20:4	LPC	1928.34	676.886	1.28352
LPC 20:3	LPC	1524.58	490.729	1.01477
LPC 14:0	LPC	1338.88	531.514	0.891165
LPC 15:0	LPC	802.005	272.378	0.533819
LPC 18:3	LPC	385.597	170.603	0.256656
LPC 20:1	LPC	316.422	130.552	0.210612
LPC 20:2	LPC	254.144	103.156	0.16916
LPC 20:0	LPC	204.628	62.5586	0.136202
LPC 22:5	LPC	157.364	59.5258	0.104743
LPC 22:6	LPC	134.627	51.0368	0.0896086
LPC 20:5	LPC	114.813	65.9549	0.0764201
LPC 24:0	LPC	108.763	28.1478	0.0723933
LPC 22:4	LPC	87.2013	44.4891	0.0580417
ether-linked lysophosphatidylcholines
LPC(O-17:1) &/or LPC(P-17:0)	LPC-O	3090.76	1328.55	29.3865
LPC(O-16:0)	LPC-O	2428.03	1111.52	23.0853
LPC(O-18:0)	LPC-O	2176.24	798.629	20.6913
LPC(O-18:1) &/or LPC(P-18:0)	LPC-O	1419.02	738.28	13.4918
LPC(O-24:0)	LPC-O	402.52	95.4333	3.82709
LPC(O-20:0)	LPC-O	265.401	74.2458	2.52339
LPC(O-22:0)	LPC-O	227.568	40.4166	2.16368
LPC(O-20:1) &/or LPC(P-20:0)	LPC-O	152.861	59.8563	1.45338
LPC(O-22:1) &/or LPC(P-22:0)	LPC-O	146.01	51.1212	1.38824
LPC(O-24:2) &/or LPC(P-24:1)	LPC-O	95.6297	38.2456	0.909231
LPC(O-18:2) &/or LPC(P-18:1)	LPC-O	64.5083	45.7199	0.613335
LPC(O-16:1) &/or LPC(P-16:0)	LPC-O	49.0991	24.5871	0.466826
lysophosphatidylethanolamines
LPE 18:0	LPE	2078.57	705.848	28.8729
LPE 18:2	LPE	1722.09	620.66	23.9212
LPE 18:1	LPE	1544.77	689.071	21.4581
LPE 16:0	LPE	1121.71	382.947	15.5814
LPE 20:4	LPE	355.297	100.154	4.93535
LPE 20:3	LPE	112.766	39.6601	1.56641
LPE 17:0	LPE	50.9305	18.4687	0.707465
LPE 22:6	LPE	50.7365	17.0452	0.70477
LPE 22:5	LPE	40.6374	14.9785	0.564485
LPE 18:3	LPE	33.1613	18.0165	0.460637
LPE 20:1	LPE	30.2505	14.0261	0.420203
LPE 24:0	LPE	27.2968	8.04573	0.379174
LPE 22:4	LPE	19.1055	10.7335	0.26539
LPE 22:0	LPE	11.6997	3.65844	0.162518
lysophosphatidylglycerols
LPG 18:1	LPG	46.9117	10.9634	58.6586
LPG 18:2	LPG	17.8003	4.67747	22.2576
LPG 16:0	LPG	15.2621	4.35308	19.0838
lysophosphatidylinositols
LPI 18:0	LPI	174.543	62.039	25.9686
LPI 18:2	LPI	172.484	72.0397	25.6624
LPI 18:1	LPI	152.942	67.0709	22.7548
LPI 20:4	LPI	80.9412	28.0242	12.0425
LPI 20:3	LPI	44.2636	16.3629	6.58557
LPI 16:0	LPI	29.716	16.4678	4.42117
LPI 16:1	LPI	17.24	13.3043	2.56499
lysophosphatidylserines
LPS 18:0	LPS	2843.89	1562.39	61.2669
LPS 16:0	LPS	1797.92	148.089	38.7331
phosphatidylcholines
PC 16:0_18:2	PC	520826	104699	26.2974
PC 16:0_18:1	PC	294918	82799.9	14.8909
PC 18:0_18:2	PC	229190	52117.3	11.5722
PC 16:0_20:4	PC	159015	42066.6	8.02893
PC 18:0_20:4	PC	157976	39895.5	7.97646
PC 16:0_20:3	PC	81967.7	24261.1	4.13869
PC 18:1_18:2	PC	64739.1	16693.7	3.26879
PC 18:0_20:3	PC	58453	18339.8	2.95139
PC 18:0_18:1	PC	52546.2	17087.1	2.65315
PC 18:1_18:1	PC	39301	14403.9	1.98437
PC 16:0_16:0	PC	37690.8	8907.52	1.90307
PC 18:2_18:2	PC	24990.9	8945.06	1.26184
PC 18:1_20:4	PC	22634.1	6391.13	1.14283
PC 16:0_16:1	PC	20595.2	12806.4	1.03989
PC 16:0_22:6	PC	19486.1	7452.09	0.983888
PC 18:0_22:6	PC	14454.1	5650.07	0.729814
PC 16:0_22:5	PC	12453.8	3214.21	0.628812
PC 16:0_20:5	PC	9947.48	5871.07	0.502265
PC 18:0_20:5	PC	9487.58	5212.78	0.479044
PC 18:1_20:3	PC	9144.94	3096.91	0.461744
PC 14:0_18:2	PC	9130.08	4017.26	0.460993
PC 14:0_18:1	PC	8929.99	3919.63	0.450891
PC 18:0_22:5	PC	8725.51	2690.45	0.440566
PC 16:0_18:3	PC	8147.89	3944.08	0.411401
PC 14:0_16:0	PC	7904.33	4403.13	0.399103
PC 16:1_18:1	PC	7410.78	3185.5	0.374183
PC 16:0_20:2	PC	6963.45	1677.1	0.351597
PC 18:2_20:4	PC	6099.67	1548.87	0.307983
PC 19:1_20:4	PC	5802.54	1428.53	0.29298
PC 12:0_18:0	PC	4277.61	2811.4	0.215984
PC 16:0_22:4	PC	4131.58	1436.29	0.208611
PC 17:0_20:0	PC	4126.63	335.077	0.208361
PC 18:0_20:0	PC	4097.77	1455.1	0.206903
PC 18:0_20:2	PC	3742.15	1042.7	0.188948
PC 18:0_22:4	PC	3721.04	1401.7	0.187882
PC 20:0_20:4	PC	2751.37	1108.34	0.138921
PC 20:1_20:4	PC	2709.07	838.944	0.136785
PC 16:1_18:2	PC	2658.41	779.679	0.134228
PC 16:0_18:0	PC	2640.05	760.263	0.133301
PC 15:0_16:0	PC	2536.61	1319.67	0.128078
PC 18:0_18:3	PC	2520.03	1260.86	0.12724
PC 20:4_20:4	PC	2499.81	924.27	0.12622
PC 18:1_22:6	PC	2456.94	925.274	0.124055
PC 20:3_20:4	PC	1927.11	747.356	0.0973032
PC 18:2_20:3	PC	1911.58	595.3	0.0965188
PC 15:0_18:2	PC	1804.51	710.107	0.0911126
PC 16:0_17:0	PC	1623.82	614.237	0.0819895
PC 18:1_20:2	PC	1536.92	500.075	0.0776019
PC 18:1_22:5	PC	1481.02	532.712	0.0747793
PC 18:1_20:5	PC	1416.98	818.045	0.0715457
PC 15:0_18:1	PC	1272.75	509.308	0.0642635
PC 16:1_18:0	PC	1252.74	820.522	0.0632532
PC 14:0_20:4	PC	1160.03	452.749	0.0585719
PC 16:1_20:4	PC	1041.63	403.625	0.0525939
PC 12:0_16:1	PC	1007.28	123.834	0.0508594
PC 20:2_20:4	PC	940.753	272.036	0.0475002
PC 14:0_16:1	PC	932.51	637.467	0.047084
PC 18:1_18:3	PC	927.583	467.286	0.0468352
PC 14:0_20:3	PC	908.34	429.815	0.0458636
PC 14:0_18:0	PC	850.498	453.904	0.0429431
PC 18:1_22:4	PC	753.601	317.825	0.0380506
PC 18:1_20:1	PC	645.917	261.111	0.0326134
PC 20:1_20:3	PC	630.489	250.404	0.0318345
PC 12:0_14:1	PC	504.503	54.2657	0.0254732
PC 16:1_18:3	PC	504.065	117.231	0.0254511
PC 15:0_20:4	PC	458.832	198.034	0.0231672
PC 14:0_14:0	PC	414.54	318.83	0.0209308
PC 16:1_22:6	PC	321.26	149.201	0.016221
PC 14:1_16:0	PC	255.39	239.641	0.0128951
PC 20:4_22:4	PC	239.027	100.456	0.0120689
ether-linked phosphatidylcholines
PC(O-18:1/20:4) &/or PC(P-18:0/20:4)	PC-O	44816	11090.3	22.2083
PC(O-16:1/20:4) &/or PC(P-16:0/20:4)	PC-O	36983	10763.4	18.3267
PC(O-18:0/20:4)	PC-O	21392	5140.28	10.6007
PC(O-16:0/20:4)	PC-O	15212.6	3948.21	7.53852
PC(O-18:0/18:2)	PC-O	14513.9	4086.35	7.19229
PC(O-18:1/18:2) &/or PC(P-18:0/18:2)	PC-O	13999.5	3734.24	6.9374
PC(O-16:1/18:1) &/or PC(P-16:0/18:1)	PC-O	13224.8	3633.14	6.55349
PC(O-18:0/18:1)	PC-O	6469.04	2052.97	3.2057
PC(O-20:1/20:4) &/or PC(P-20:0/20:4)	PC-O	5849.71	1433.14	2.89879
PC(O-16:0/16:0)	PC-O	5268.65	1367.28	2.61085
PC(O-16:0/20:3)	PC-O	3829.59	1086.33	1.89774
PC(O-18:2/18:1) &/or PC(P-18:1/18:1)	PC-O	3389.66	1066.95	1.67973
PC(O-18:2/16:0) &/or PC(P-18:1/16:0)	PC-O	2987.81	716.395	1.48059
PC(O-16:1/16:0) &/or PC(P-16:0/16:0)	PC-O	2901.93	710.672	1.43804
PC(O-18:1/22:6) &/or PC(P-18:0/22:6)	PC-O	2886.66	1123.66	1.43047
PC(O-18:1/22:5) &/or PC(P-18:0/22:5)	PC-O	2618.78	650.421	1.29772
PC(O-18:0/22:6)	PC-O	1784.14	671.797	0.884123
PC(O-16:0/22:4)	PC-O	1488.46	388.031	0.737601
PC(O-16:0/22:6)	PC-O	1212.4	462.092	0.600799
PC(O-16:1/16:1) &/or PC(P-16:0/16:1)	PC-O	816.102	389.334	0.404415
PC(O-16:1/14:0) &/or PC(P-16:0/14:0)	PC-O	153.31	70.8666	0.0759721
phosphatidylethanolamines
PE 18:0_20:4	PE	5452.91	2124.82	21.1186
PE 18:0_18:2	PE	4626.22	1592.33	17.9169
PE 16:0_20:4	PE	1834.67	700.853	7.10551
PE 17:0_20:0	PE	1754.9	52.236	6.79655
PE 16:0_18:2	PE	1715.55	720.514	6.64416
PE 16:0_18:1	PE	1073.02	544.428	4.15572
PE 17:0_22:1	PE	1038.7	41.649	4.02278
PE 18:1_18:1	PE	1036.19	573.348	4.01307
PE 18:1_18:2	PE	1011.55	417.954	3.91766
PE 18:1_20:4	PE	966.418	387.445	3.74285
PE 16:0_22:6	PE	820.952	400.595	3.17947
PE 18:0_20:3	PE	818.023	361.713	3.16813
PE 18:0_22:6	PE	530.567	265.102	2.05484
PE 16:0_22:5	PE	439.438	202.807	1.7019
PE 18:0_22:5	PE	424.875	202.516	1.6455
PE 17:0_20:1	PE	261.679	17.3573	1.01346
PE 16:0_20:3	PE	257.977	118.599	0.999119
PE 18:0_22:4	PE	256.244	147.734	0.992408
PE 18:0_20:5	PE	240.652	146.393	0.932023
PE 16:0_22:4	PE	175.52	89.6077	0.679774
PE 18:2_18:2	PE	160.057	83.231	0.619887
PE 18:1_20:3	PE	148.14	68.0305	0.573733
PE 18:0_18:3	PE	103.914	61.199	0.402447
PE 18:2_20:4	PE	94.9661	41.2467	0.367795
PE 16:0_16:1	PE	93.4759	89.3791	0.362024
PE 18:1_22:5	PE	82.2091	38.6974	0.318388
PE 16:0_20:5	PE	68.6264	43.0986	0.265784
PE 16:0_18:3	PE	55.9489	36.6265	0.216685
PE 18:1_22:4	PE	55.0785	34.9881	0.213314
PE 18:1_18:3	PE	36.2947	24.5056	0.140566
PE 18:0_20:1	PE	31.5708	17.6932	0.122271
PE 17:0_18:2	PE	28.5155	13.0079	0.110438
PE 18:1_20:1	PE	26.1989	16.9478	0.101466
PE 16:0_20:2	PE	25.5338	12.4813	0.09889
PE 14:1_18:2	PE	19.9851	10.3325	0.0774004
PE 18:2_20:1	PE	18.4359	10.7255	0.0714004
PE 17:0_18:1	PE	18.1159	8.7815	0.0701612
PE 18:1_20:2	PE	17.2724	9.39007	0.0668946
ether-linked phosphatidylethanolamines
PE(O-18:1/20:4) &/or PE(P-18:0/20:4)	PE-O	7647.43	2378.29	22.3024
PE(O-16:1/20:4) &/or PE(P-16:0/20:4)	PE-O	4279.66	1395.88	12.4809
PE(O-18:2/20:4) &/or PE(P-18:1/20:4)	PE-O	3555.4	1018.46	10.3687
PE(O-18:1/18:2) &/or PE(P-18:0/18:2)	PE-O	2841.38	870.175	8.28639
PE(O-16:1/18:2) &/or PE(P-16:0/18:2)	PE-O	1764.49	573.82	5.14584
PE(O-16:1/22:5) &/or PE(P-16:0/22:5)	PE-O	1350.44	466.033	3.93834
PE(O-18:1/22:5) &/or PE(P-18:0/22:5)	PE-O	1241.71	486.207	3.62123
PE(O-18:2/18:2) &/or PE(P-18:1/18:2)	PE-O	1179.9	363.785	3.44098
PE(O-16:1/18:1) &/or PE(P-16:0/18:1)	PE-O	943.936	275.4	2.75283
PE(O-18:1/18:1) &/or PE(P-18:0/18:1)	PE-O	887.014	279.578	2.58683
PE(O-16:1/22:4) &/or PE(P-16:0/22:4)	PE-O	873.545	466.497	2.54754
PE(O-16:1/22:6) &/or PE(P-16:0/22:6)	PE-O	855.375	257.867	2.49455
PE(O-18:1/22:4) &/or PE(P-18:0/22:4)	PE-O	835.47	563.436	2.43651
PE(O-18:1/20:3) &/or PE(P-18:0/20:3)	PE-O	608.897	249.563	1.77574
PE(O-18:2/22:6) &/or PE(P-18:1/22:6)	PE-O	593.846	212.319	1.73185
PE(O-18:2/18:1) &/or PE(P-18:1/18:1)	PE-O	578.645	163.432	1.68752
PE(O-18:1/20:5) &/or PE(P-18:0/20:5)	PE-O	537.725	351.04	1.56818
PE(O-18:0/16:0)	PE-O	448.996	90.0022	1.30942
PE(O-16:1/20:3) &/or PE(P-16:0/20:3)	PE-O	384.234	158.49	1.12055
PE(O-18:2/22:5) &/or PE(P-18:1/22:5)	PE-O	381.012	102.648	1.11116
PE(O-18:2/20:3) &/or PE(P-18:1/20:3)	PE-O	314.784	103.727	0.918015
PE(O-16:0/22:5)	PE-O	242.434	101.048	0.707018
PE(O-18:2/22:4) &/or PE(P-18:1/22:4)	PE-O	218.562	91.4738	0.637398
PE(O-16:1/20:5) &/or PE(P-16:0/20:5)	PE-O	218.039	130.424	0.635874
PE(O-18:2/20:5) &/or PE(P-18:1/20:5)	PE-O	215.093	124.743	0.627283
PE(O-18:2/16:0) &/or PE(P-18:1/16:0)	PE-O	185.668	58.4261	0.54147
PE(O-18:0/22:6)	PE-O	156.668	66.475	0.456897
PE(O-18:3/20:4) &/or PE(P-18:2/20:4)	PE-O	129.218	40.3852	0.376842
PE(O-16:0/18:2)	PE-O	111.905	47.779	0.326351
PE(O-16:0/22:6)	PE-O	108.255	41.2084	0.315707
PE(O-16:0/22:4)	PE-O	100.094	37.0605	0.291908
PE(O-16:0/18:1)	PE-O	71.0446	25.5149	0.20719
PE(O-18:3/18:2) &/or PE(P-18:2/18:2)	PE-O	61.2298	22.626	0.178566
PE(O-18:0/20:5)	PE-O	60.0178	30.4445	0.175032
PE(O-18:0/22:4)	PE-O	58.1701	28.1852	0.169643
PE(O-18:1/16:1) &/or PE(P-18:0/16:1)	PE-O	56.1864	23.8935	0.163858
PE(O-18:1/18:3) &/or PE(P-18:0/18:3)	PE-O	49.0714	28.0519	0.143108
PE(O-16:0/20:3)	PE-O	48.5707	25.501	0.141648
PE(O-16:0/20:5)	PE-O	35.0544	20.207	0.10223
PE(O-18:2/16:1) &/or PE(P-18:1/16:1)	PE-O	32.3278	12.0275	0.0942786
PE(O-16:1/18:3) &/or PE(P-16:0/18:3)	PE-O	28.1725	16.9219	0.0821604
phosphatidylglycerols
PG 17:0_20:0	PG	2067.67	22.8499	78.9558
PG 17:0_20:1	PG	274.21	6.5801	10.471
PG 18:3_20:3	PG	91.3519	3.09881	3.48836
PG 16:0_18:1	PG	59.168	25.4694	2.25938
PG 18:0_18:1	PG	55.7883	31.9496	2.13033
PG 18:0_18:2	PG	36.7645	16.2022	1.40389
PG 18:3_20:4	PG	15.5252	1.29219	0.592845
PG 19:0_20:0	PG	9.76509	0.881602	0.372889
PG 18:0_20:2	PG	4.86508	2.83952	0.185777
PG 18:0_20:3	PG	3.66102	1.61393	0.139799
phosphatidylinositols
PI 18:0_20:4	PI	10681.8	2151.53	19.1955
PI 18:0_18:2	PI	6915.24	2445.18	12.4269
PI 15:0_22:0	PI	6185.18	724.054	11.1149
PI 18:0_20:3	PI	4615.86	1413.23	8.29483
PI 17:0_22:1	PI	4563.55	156.153	8.20082
PI 18:1_18:1	PI	4387.81	1967.5	7.88502
PI 18:0_18:1	PI	3734.77	1308.03	6.71149
PI 16:0_18:1	PI	2328.37	898.524	4.18414
PI 16:0_18:2	PI	1522.59	612.798	2.73614
PI 16:0_20:4	PI	1319.12	429.46	2.37049
PI 18:1_18:2	PI	1032.84	490.772	1.85604
PI 16:1_18:0	PI	661.845	472.273	1.18935
PI 15:0_22:1	PI	609.773	84.7049	1.09578
PI 17:0_22:2	PI	598.787	53.5166	1.07604
PI 16:0_16:0	PI	491.001	334.609	0.882341
PI 18:1_20:4	PI	484.476	228.13	0.870616
PI 16:0_20:3	PI	480.361	179.695	0.863222
PI 17:0_20:4	PI	415.566	120.409	0.746783
PI 18:0_18:0	PI	367.747	126.28	0.660852
PI 18:0_22:5	PI	365.906	120.045	0.657543
PI 16:0_16:1	PI	360.306	279.407	0.647479
PI 15:0_22:4	PI	330.229	96.1791	0.593431
PI 18:0_20:2	PI	310.9	115.401	0.558696
PI 18:0_22:4	PI	222.083	74.0869	0.399089
PI 18:1_20:3	PI	220.87	84.9072	0.39691
PI 16:0_22:5	PI	207.922	88.6732	0.373642
PI 16:1_18:1	PI	167.349	126.742	0.30073
PI 15:0_19:0	PI	166.516	64.2667	0.299234
PI 17:0_18:2	PI	152.149	52.066	0.273417
PI 17:0_18:1	PI	148.557	57.4003	0.266961
PI 15:0_17:0	PI	133.906	88.972	0.240632
PI 19:0_20:4	PI	129.775	37.4923	0.233209
PI 18:0_22:6	PI	125.271	54.1203	0.225115
PI 16:0_22:4	PI	110.574	56.8617	0.198704
PI 17:0_22:6	PI	110.226	29.1945	0.198079
PI 18:3_20:4	PI	106.178	11.3834	0.190804
PI 17:0_20:3	PI	104.329	30.5156	0.187482
PI 16:0_18:0	PI	96.9294	47.756	0.174185
PI 16:0_20:2	PI	95.2164	36.6607	0.171106
PI 18:0_18:3	PI	90.7032	45.5888	0.162996
PI 16:1_20:4	PI	88.7088	11.0642	0.159412
PI 15:0_20:1	PI	86.6364	32.9547	0.155688
PI 15:0_22:2	PI	82.3234	33.9075	0.147937
PI 15:0_20:2	PI	77.8175	24.9351	0.13984
PI 16:0_22:6	PI	50.1219	23.5419	0.0900703
PI 14:0_20:5	PI	37.3219	7.26357	0.0670684
PI 18:0_20:5	PI	36.5891	19.6202	0.0657517
PI 20:3_20:5	PI	35.341	7.61583	0.0635086
phosphatidylserine
PS 17:0_20:0	PS	11916.9	322.542	69.4324
PS 18:0_18:1	PS	2175.31	1928.31	12.6742
PS 17:0_20:1	PS	1763.65	88.0154	10.2757
PS 17:0_22:2	PS	877.708	84.9557	5.11385
PS 17:0_18:1	PS	224.336	148.872	1.30706
PS 22:4_22:4	PS	108.792	66.2564	0.63386
PS 18:3_20:3	PS	96.6259	18.9863	0.562978
sphingomyelins
SM 34:1;O2	SM	127866	22496.7	24.9322
SM 42:2;O2	SM	76992.8	15822.9	15.0126
SM 40:1;O2	SM	39859	8489.6	7.77197
SM 42:3;O2	SM	36748.9	8208.58	7.16554
SM 40:2;O2	SM	31678.7	7256.85	6.17692
SM 42:1;O2	SM	27621.9	6226.33	5.38591
SM 36:1;O2	SM	25087.5	5649.22	4.89174
SM 38:1;O2	SM	20933.6	5289.64	4.08177
SM 32:1;O2	SM	20323	6362.97	3.96272
SM 34:2;O2	SM	18017.2	3742.79	3.51311
SM 41:1;O2	SM	17842.1	4439.77	3.47896
SM 41:2;O2	SM	16312.5	4718.88	3.18073
SM 36:2;O2	SM	11794.6	2776.22	2.29979
SM 33:1;O2	SM	9192.4	2733.31	1.79239
SM 38:2;O2	SM	8106.04	2092.25	1.58057
SM 43:2;O2	SM	4354.65	1474.32	0.849098
SM 35:1;O2	SM	4323.05	1186.98	0.842936
SM 40:3;O2	SM	2864.74	649.222	0.558586
SM 37:1;O2	SM	2248.14	717.642	0.438357
SM 32:2;O2	SM	1814.62	697.796	0.353827
SM 43:1;O2	SM	1330.78	547.24	0.259484
SM 39:2;O2	SM	1323.39	444.542	0.258043
SM 30:1;O2	SM	1014.93	495.563	0.197898
SM 36:3;O2	SM	861.814	222.565	0.168042
SM 44:2;O2	SM	793.211	233.314	0.154666
SM 31:1;O2	SM	642.55	299.412	0.125289
SM 44:3;O2	SM	608.311	175.952	0.118612
SM 35:2;O2	SM	539.441	149.157	0.105184
SM 38:3;O2	SM	496.224	125.005	0.0967571
SM 37:2;O2	SM	469.498	154.969	0.0915458
SM 33:2;O2	SM	382.854	130.392	0.0746514
SM 44:1;O2	SM	267.399	75.8416	0.0521391
SM 34:3;O2	SM	143.677	37.1804	0.0280151
triacylglycerols
TG 18:1_34:1	TG	149729	96169	14.0011
TG 16:0_36:2	TG	85320	53803.2	7.97823
TG 18:1_34:2	TG	59924.9	32015.6	5.60355
TG 16:0_36:3	TG	52345	22594.1	4.89476
TG 18:2_34:1	TG	47196.9	20242	4.41336
TG 16:0_34:1	TG	47090.5	40322.8	4.40341
TG 18:1_36:2	TG	45149	36584.3	4.22186
TG 16:0_34:2	TG	29046.5	22981.2	2.71612
TG 18:1_32:0	TG	28264.1	23366.5	2.64297
TG 18:1_32:1	TG	28180.6	25280.4	2.63515
TG 18:1_36:3	TG	23438.1	11604.9	2.19168
TG 18:2_34:2	TG	20973.2	11556.4	1.96119
TG 18:1_36:1	TG	14848.5	12181	1.38847
TG 16:0_36:4	TG	13530.1	7088.86	1.2652
TG 16:1_34:1	TG	13524.1	14882.9	1.26463
TG 18:2_36:2	TG	11948.9	5833.35	1.11733
TG 16:0_36:6	TG	11633	271.98	1.08779
TG 16:0_36:1	TG	11383.2	10128.2	1.06443
TG 16:0_32:1	TG	10938.2	11946.7	1.02282
TG 18:2_32:1	TG	9651.99	5209.2	0.902553
TG 16:1_36:2	TG	9298.83	9840.9	0.869529
TG 18:0_34:1	TG	8812.24	8943.95	0.824028
TG 18:1_36:6	TG	8641.09	204.831	0.808024
TG 18:2_32:0	TG	8562.73	5546.33	0.800697
TG 18:0_36:2	TG	8451.87	6828.96	0.79033
TG 18:1_34:3	TG	8426.17	4187.01	0.787927
TG 18:1_30:0	TG	7844.49	7006.1	0.733535
TG 18:2_36:3	TG	7378.95	4764.74	0.690002
TG 16:0_32:0	TG	7245.79	8233.38	0.67755
TG 18:1_36:4	TG	7172.17	3884.86	0.670666
TG 16:1_34:2	TG	7143.11	7623.78	0.667949
TG 16:0_34:3	TG	6611.7	4034.04	0.618257
TG 18:1_32:2	TG	6116.62	5176.73	0.571962
TG 18:1_38:7	TG	5978.14	175.246	0.559013
TG 14:0_36:2	TG	5974.32	4385.17	0.558656
TG 16:1_36:3	TG	5873.07	3145.76	0.549188
TG 18:1_37:0	TG	5865.03	177.309	0.548436
TG 14:0_34:1	TG	5723.65	5415.62	0.535216
TG 18:3_34:1	TG	5224.56	2469.35	0.488546
TG 16:0_34:0	TG	4827.28	5002.93	0.451396
TG 18:0_36:3	TG	4627.82	2273.96	0.432746
TG 18:2_36:1	TG	4490.66	2190.75	0.419919
TG 16:0_32:2	TG	4451.7	4496.93	0.416276
TG 18:1_30:1	TG	4397.59	4458.5	0.411217
TG 14:0_36:3	TG	4095.43	2157.23	0.382962
TG 18:0_34:2	TG	3867.01	3004.91	0.361602
TG 20:4_34:1	TG	3597.88	1832.44	0.336436
TG 22:6_34:1	TG	3560.23	2638.88	0.332915
TG 18:1_35:1	TG	3460.19	2225.97	0.32356
TG 18:1_33:1	TG	3448.79	1990.41	0.322494
TG 14:0_34:2	TG	3388	3058.16	0.31681
TG 16:1_32:1	TG	3228.61	5589.38	0.301906
TG 18:1_40:7	TG	3086.23	196.68	0.288592
TG 18:0_32:0	TG	2884.5	2996.76	0.269728
TG 18:2_34:3	TG	2870	1679.51	0.268373
TG 18:2_30:0	TG	2736.13	2122.22	0.255854
TG 18:2_34:0	TG	2726.26	1874.51	0.254932
TG 18:2_36:4	TG	2640.94	2216.8	0.246953
TG 18:0_36:1	TG	2613.07	2726.74	0.244347
TG 18:3_34:2	TG	2535.3	1372.63	0.237075
TG 18:0_34:0	TG	2451.87	1981.65	0.229273
TG 20:4_36:2	TG	2438.4	948.831	0.228014
TG 18:0_36:0	TG	2206.91	753.51	0.206367
TG 18:3_36:2	TG	2157.95	1177.58	0.201789
TG 22:6_34:2	TG	2047.14	1567.48	0.191427
TG 16:1_32:0	TG	2039.51	3088.27	0.190713
TG 20:4_34:2	TG	2030.56	1129.3	0.189877
TG 16:0_30:0	TG	1909.87	2426.61	0.178591
TG 18:2_32:2	TG	1903.69	1164.55	0.178014
TG 18:1_38:5	TG	1866.83	733.745	0.174566
TG 20:3_34:1	TG	1793.61	1191.1	0.16772
TG 16:0_30:1	TG	1760.47	2329.57	0.16462
TG 18:0_32:1	TG	1744.58	2046.5	0.163135
TG 16:0_35:0	TG	1737.09	381.519	0.162434
TG 20:4_36:1	TG	1736.4	793.118	0.16237
TG 22:5_34:1	TG	1664.62	789.823	0.155658
TG 16:1_36:4	TG	1659.96	967.361	0.155222
TG 18:1_36:0	TG	1639.38	1500.4	0.153297
TG 16:0_35:2	TG	1637.37	1064.16	0.15311
TG 17:0_36:2	TG	1633.17	983.894	0.152717
TG 18:2_30:1	TG	1536.4	1120.33	0.143668
TG 16:0_33:1	TG	1520.75	1233.56	0.142204
TG 20:4_36:3	TG	1513.55	679.03	0.141531
TG 16:0_38:2	TG	1482.01	1291.9	0.138582
TG 20:1_34:1	TG	1451.87	1336.95	0.135764
TG 14:0_32:1	TG	1399.29	1729.45	0.130846
TG 18:0_36:4	TG	1381.91	748.352	0.129222
TG 18:3_36:3	TG	1359.2	879.847	0.127098
TG 18:1_28:0	TG	1350.6	1567.95	0.126294
TG 16:0_35:1	TG	1334.05	1250.12	0.124746
TG 18:1_31:0	TG	1305.3	988.852	0.122058
TG 16:0_36:7	TG	1284.77	247.754	0.120138
TG 18:1_38:4	TG	1279.37	629.707	0.119634
TG 16:0_38:4	TG	1263.65	683.159	0.118164
TG 17:0_34:1	TG	1251.61	1005.05	0.117037
TG 16:0_36:0	TG	1242.79	1024.56	0.116213
TG 18:1_38:2	TG	1234.62	1268.8	0.115449
TG 16:0_38:3	TG	1221.9	707.757	0.114259
TG 16:0_38:5	TG	1216.81	611.843	0.113784
TG 18:1_33:0	TG	1211.58	1025.3	0.113295
TG 16:1_34:3	TG	1201.58	979.107	0.112359
TG 18:1_35:0	TG	1168.76	358.239	0.10929
TG 16:1_36:1	TG	1166.28	1565.55	0.109058
TG 18:3_32:1	TG	1117.28	749.588	0.104476
TG 15:0_36:2	TG	1110.46	586.185	0.103839
TG 18:2_33:1	TG	1080.06	491.625	0.100996
TG 14:0_36:4	TG	1029.01	630.529	0.0962218
TG 16:0_40:6	TG	991.763	455.528	0.0927393
TG 18:3_32:0	TG	985.783	719.319	0.0921801
TG 20:5_34:1	TG	935.261	620.904	0.0874558
TG 16:1_32:2	TG	929.074	1654.22	0.0868773
TG 20:2_34:1	TG	928.098	630.012	0.086786
TG 22:5_34:2	TG	922.179	421.509	0.0862325
TG 17:0_36:3	TG	908.056	392.476	0.0849119
TG 20:3_34:2	TG	905.375	540.9	0.0846612
TG 16:0_40:7	TG	904.603	474.359	0.084589
TG 15:0_34:1	TG	898.778	693.499	0.0840443
TG 20:3_36:2	TG	884.428	554.065	0.0827024
TG 22:6_36:2	TG	867.5	729.348	0.0811195
TG 14:0_32:0	TG	859.977	1109.23	0.080416
TG 18:1_38:3	TG	849.833	540.952	0.0794674
TG 18:2_35:1	TG	844.93	368.726	0.079009
TG 18:1_37:1	TG	806.148	384.067	0.0753825
TG 20:4_32:1	TG	792.112	643.961	0.07407
TG 18:1_34:4	TG	778.296	473.104	0.0727781
TG 20:4_32:0	TG	762.007	651.418	0.0712549
TG 14:0_36:1	TG	734.457	741.24	0.0686787
TG 16:1_34:0	TG	726.713	1050.46	0.0679546
TG 20:0_34:1	TG	719.049	568.128	0.0672379
TG 18:1_30:2	TG	707.189	692.074	0.0661289
TG 14:0_34:3	TG	704.455	528.992	0.0658733
TG 16:0_38:6	TG	702.293	371.412	0.0656711
TG 22:6_32:1	TG	692.454	632.337	0.0647511
TG 18:2_38:5	TG	691.142	293.267	0.0646284
TG 20:1_36:2	TG	679.333	731.19	0.0635241
TG 16:0_38:1	TG	668.518	579.612	0.0625128
TG 20:5_36:2	TG	662.932	458.781	0.0619905
TG 16:1_30:0	TG	651.877	966.688	0.0609567
TG 16:0_32:3	TG	626.603	545.448	0.0585934
TG 22:6_36:3	TG	616.653	513.905	0.0576629
TG 17:0_34:2	TG	614.564	440.376	0.0574676
TG 18:0_30:0	TG	597.098	708.895	0.0558344
TG 18:2_35:2	TG	590.926	280.154	0.0552572
TG 20:4_36:4	TG	567.572	336.057	0.0530734
TG 18:0_34:3	TG	564.121	350.129	0.0527507
TG 20:5_34:2	TG	560.752	378.012	0.0524357
TG 18:1_28:1	TG	545.433	668.534	0.0510032
TG 18:1_32:3	TG	540.029	348.306	0.0504979
TG 14:0_32:2	TG	534.191	616.409	0.0499519
TG 16:0_37:2	TG	532.549	435.722	0.0497984
TG 18:2_36:5	TG	528.065	471.439	0.0493791
TG 18:2_38:6	TG	526.39	234.926	0.0492225
TG 18:1_31:1	TG	515.925	373.622	0.0482439
TG 22:6_32:0	TG	510.054	493.382	0.0476949
TG 18:2_28:0	TG	501.903	559.812	0.0469327
TG 16:1_30:1	TG	493.295	966.814	0.0461278
TG 20:0_36:2	TG	481.387	408.253	0.0450143
TG 16:0_28:0	TG	481.347	776.227	0.0450106
TG 22:4_34:1	TG	480.324	275.485	0.0449148
TG 16:0_30:2	TG	476.681	623.633	0.0445742
TG 18:0_38:5	TG	475.619	214.781	0.0444749
TG 18:2_38:4	TG	473.551	221.682	0.0442816
TG 20:3_36:3	TG	473.211	214.083	0.0442497
TG 20:3_32:1	TG	469.419	434.198	0.0438952
TG 18:3_36:4	TG	459.739	435.723	0.04299
TG 16:0_32:4	TG	459.315	67.8274	0.0429503
TG 20:5_36:3	TG	458.638	308.559	0.042887
TG 20:1_34:2	TG	455.547	315.127	0.0425979
TG 18:2_31:0	TG	427.462	282.618	0.0399718
TG 18:1_40:8	TG	426.735	107.937	0.0399038
TG 18:1_39:1	TG	422.482	104.735	0.0395061
TG 14:0_34:0	TG	418.292	519.067	0.0391143
TG 18:2_36:0	TG	398.738	302.147	0.0372858
TG 20:2_34:2	TG	393.506	231.355	0.0367966
TG 18:1_37:2	TG	392.045	330.054	0.03666
TG 18:3_36:1	TG	383.407	210.628	0.0358522
TG 20:3_32:0	TG	377.008	337.136	0.0352538
TG 18:3_34:3	TG	365.42	235.939	0.0341702
TG 18:0_32:2	TG	361.287	388.574	0.0337838
TG 16:1_33:1	TG	357.533	355.74	0.0334327
TG 16:0_31:0	TG	346.16	409.004	0.0323693
TG 16:0_40:8	TG	344.794	222.527	0.0322415
TG 20:1_32:0	TG	337.745	345.045	0.0315824
TG 18:3_30:0	TG	335.55	302.516	0.0313771
TG 16:0_40:5	TG	335.325	190.333	0.031356
TG 16:0_33:0	TG	333.809	410.201	0.0312143
TG 16:0_39:1	TG	333.245	214.29	0.0311616
TG 22:5_36:2	TG	332.269	157.907	0.0310703
TG 20:2_36:2	TG	330.706	242.073	0.0309241
TG 22:6_34:3	TG	317.827	279.976	0.0297198
TG 20:4_34:3	TG	317.129	181.099	0.0296546
TG 18:0_35:1	TG	316.454	290.375	0.0295915
TG 18:2_33:0	TG	312.307	212.639	0.0292037
TG 18:1_26:0	TG	303.731	439.337	0.0284018
TG 18:2_33:2	TG	299.464	155.64	0.0280027
TG 22:5_32:1	TG	288.132	209.072	0.0269431
TG 16:1_35:1	TG	287.891	371.545	0.0269205
TG 20:3_36:1	TG	284.141	196.075	0.0265699
TG 20:4_34:0	TG	282.79	188.579	0.0264435
TG 18:2_38:2	TG	274.112	164.982	0.0256321
TG 18:0_38:6	TG	274.104	112.25	0.0256314
TG 20:1_36:3	TG	272.653	177.216	0.0254957
TG 18:1_40:1	TG	267.88	428.572	0.0250494
TG 18:0_30:1	TG	263.548	341.656	0.0246443
TG 20:2_32:1	TG	262.167	214.059	0.0245151
TG 18:0_38:4	TG	260.937	144.995	0.0244001
TG 22:6_36:4	TG	257.065	238.702	0.0240381
TG 18:3_32:2	TG	256.604	176.412	0.023995
TG 18:2_34:4	TG	256.581	160.113	0.0239928
TG 20:1_32:1	TG	255.94	299.093	0.0239328
TG 17:0_32:1	TG	254.619	303.955	0.0238093
TG 18:0_38:2	TG	253.013	242.024	0.0236592
TG 16:1_35:2	TG	250.632	230.523	0.0234365
TG 18:2_38:3	TG	250.535	126.512	0.0234274
TG 17:0_36:1	TG	247.33	214.422	0.0231277
TG 16:1_36:5	TG	237.423	142.887	0.0222013
TG 22:4_34:2	TG	237.189	143.4	0.0221795
TG 22:5_32:0	TG	235.945	160.564	0.0220631
TG 16:0_37:0	TG	227.558	156.415	0.0212788
TG 17:0_36:4	TG	227.124	113.96	0.0212382
TG 20:1_36:1	TG	222.109	237.271	0.0207693
TG 20:5_32:1	TG	220.534	183.74	0.020622
TG 16:0_40:2	TG	220.337	283.185	0.0206036
TG 18:1_29:0	TG	217.321	203.837	0.0203216
TG 22:6_36:1	TG	216.453	168.785	0.0202404
TG 16:0_37:3	TG	213.13	130.547	0.0199296
TG 18:3_34:0	TG	212.292	155.851	0.0198513
TG 20:4_38:5	TG	210.994	122.655	0.0197299
TG 20:4_30:0	TG	210.657	213.546	0.0196984
TG 16:1_38:5	TG	208.596	132.367	0.0195057
TG 20:2_32:0	TG	206.4	182.472	0.0193003
TG 18:2_38:1	TG	205.701	136.022	0.019235
TG 18:3_30:1	TG	201.491	173.848	0.0188414
TG 16:1_38:4	TG	199.395	136.869	0.0186453
TG 22:5_36:3	TG	193.849	75.8319	0.0181267
TG 18:1_40:2	TG	191.969	387.031	0.0179509
TG 20:0_34:2	TG	191.039	118.617	0.0178639
TG 18:0_36:5	TG	190.779	98.3206	0.0178396
TG 20:3_36:4	TG	190.419	93.8092	0.017806
TG 18:1_40:5	TG	186.509	90.5368	0.0174403
TG 20:4_32:2	TG	182.856	132.257	0.0170987
TG 20:5_32:0	TG	182.646	164.395	0.0170791
TG 18:2_28:1	TG	180.396	162.909	0.0168687
TG 20:5_36:4	TG	180.049	148.341	0.0168363
TG 20:5_36:1	TG	178.368	120.027	0.0166791
TG 18:0_38:3	TG	177.596	118.465	0.0166069
TG 20:2_36:3	TG	175.768	81.389	0.016436
TG 18:2_32:3	TG	175.128	113.21	0.0163761
TG 20:0_36:3	TG	174.526	109.498	0.0163198
TG 18:2_31:1	TG	169.297	96.9456	0.0158309
TG 18:1_37:3	TG	166.776	97.0815	0.0155952
TG 20:4_38:6	TG	165.508	106.032	0.0154766
TG 14:0_35:1	TG	160.513	167.546	0.0150095
TG 22:6_32:2	TG	158.629	144.878	0.0148333
TG 20:0_32:3	TG	149.971	66.4643	0.0140237
TG 16:1_38:3	TG	149.523	113.23	0.0139818
TG 18:2_40:6	TG	147.691	42.2394	0.0138105
TG 20:3_34:3	TG	144.94	80.0201	0.0135533
TG 22:5_34:3	TG	143.227	71.6143	0.0133931
TG 16:1_28:0	TG	139.18	227.419	0.0130147
TG 16:1_38:6	TG	138.543	95.1604	0.0129551
TG 20:4_36:5	TG	137.768	92.226	0.0128826
TG 16:1_38:2	TG	133.728	169.764	0.0125048
TG 18:3_33:1	TG	128.596	69.608	0.0120249
TG 20:3_30:0	TG	126.532	118.544	0.0118319
TG 18:3_38:5	TG	125.101	60.1883	0.0116982
TG 20:0_32:1	TG	123.84	109.449	0.0115802
TG 18:2_40:7	TG	123.819	72.9919	0.0115783
TG 16:1_34:4	TG	121.852	117.349	0.0113944
TG 16:1_40:7	TG	121.073	88.1316	0.0113214
TG 20:4_35:1	TG	120.712	52.3637	0.0112877
TG 22:6_38:5	TG	120.388	111.829	0.0112574
TG 17:0_34:3	TG	116.885	68.8703	0.0109298
TG 16:1_36:0	TG	113.724	145.328	0.0106342
TG 20:4_30:1	TG	111.866	107.166	0.0104605
TG 20:0_32:4	TG	110.884	60.3682	0.0103687
TG 22:6_33:1	TG	110.814	83.5972	0.0103622
TG 20:1_34:0	TG	108.547	117.622	0.0101502
TG 16:1_31:0	TG	107.558	122.749	0.0100577
TG 20:4_38:4	TG	106.011	53.4364	0.00991304
TG 18:2_37:2	TG	105.67	62.1471	0.00988119
TG 18:3_35:1	TG	105.634	54.8986	0.0098778
TG 18:2_37:0	TG	104.866	56.3998	0.00980595
TG 16:1_33:0	TG	104.54	154.556	0.00977551
TG 14:0_38:4	TG	103.42	68.1093	0.00967078
TG 20:2_36:1	TG	102.005	78.1979	0.00953843
TG 18:0_28:0	TG	101.637	153.63	0.00950405
TG 20:3_32:2	TG	100.737	89.9474	0.00941982
TG 14:0_38:2	TG	99.5729	88.6599	0.00931101
TG 18:2_36:6	TG	99.1087	72.1911	0.0092676
TG 16:1_30:2	TG	97.3263	190.744	0.00910094
TG 20:4_36:0	TG	96.5808	66.0788	0.00903123
TG 22:5_36:1	TG	96.2494	52.5785	0.00900024
TG 22:4_36:2	TG	96.2421	50.1957	0.00899956
TG 22:4_32:1	TG	96.1876	75.53	0.00899446
TG 20:5_34:3	TG	93.2905	74.7545	0.00872355
TG 18:1_26:1	TG	93.1084	197.233	0.00870652
TG 16:0_40:3	TG	92.9553	92.8595	0.0086922
TG 22:6_30:1	TG	92.4348	100.266	0.00864353
TG 14:0_38:5	TG	90.6735	61.3087	0.00847883
TG 16:1_40:6	TG	90.5093	52.5702	0.00846348
TG 18:1_34:5	TG	89.9656	41.8754	0.00841264
TG 18:3_36:5	TG	89.6112	144.617	0.0083795
TG 18:3_38:4	TG	85.6315	41.3611	0.00800736
TG 16:0_40:4	TG	85.3824	75.4681	0.00798407
TG 20:4_33:1	TG	85.3482	47.4463	0.00798086
TG 18:2_37:1	TG	83.6967	50.5024	0.00782644
TG 17:0_32:2	TG	82.4874	84.7505	0.00771336
TG 22:4_32:0	TG	81.6462	67.9374	0.0076347
TG 20:1_30:0	TG	79.4244	82.3011	0.00742694
TG 14:0_33:0	TG	78.0778	96.3603	0.00730102
TG 22:5_34:0	TG	77.4373	51.6049	0.00724112
TG 20:1_32:2	TG	77.0515	56.9424	0.00720505
TG 18:2_38:8	TG	76.9177	48.3056	0.00719254
TG 18:2_29:0	TG	76.8252	64.9811	0.00718389
TG 18:1_37:4	TG	76.5686	32.6661	0.00715989
TG 20:1_36:4	TG	76.5141	50.072	0.00715479
TG 18:3_38:6	TG	76.234	46.3892	0.0071286
TG 22:5_36:4	TG	75.3838	34.3694	0.0070491
TG 18:0_40:7	TG	73.7369	37.8106	0.0068951
TG 18:0_32:3	TG	72.907	52.3384	0.0068175
TG 20:5_38:5	TG	72.657	64.2624	0.00679412
TG 20:1_34:3	TG	72.5898	41.5722	0.00678783
TG 18:0_40:6	TG	71.9356	31.6299	0.00672666
TG 20:2_34:3	TG	71.5596	38.3867	0.00669151
TG 16:1_35:3	TG	70.2742	42.6421	0.00657131
TG 14:0_34:4	TG	69.4609	57.5361	0.00649525
TG 18:1_30:3	TG	69.412	60.0313	0.00649069
TG 18:3_28:0	TG	65.0002	81.8896	0.00607814
TG 20:2_36:4	TG	64.7484	32.4651	0.00605459
TG 22:5_32:2	TG	64.2806	42.4913	0.00601085
TG 20:3_30:1	TG	64.1983	73.0225	0.00600315
TG 20:3_38:5	TG	64.0081	35.0955	0.00598537
TG 22:6_38:4	TG	63.7242	48.4869	0.00595882
TG 16:0_37:4	TG	63.0906	36.2722	0.00589957
TG 20:5_30:0	TG	62.3493	65.0544	0.00583025
TG 18:2_39:1	TG	61.049	44.6618	0.00570866
TG 20:2_32:2	TG	60.8175	46.7015	0.00568702
TG 18:2_40:8	TG	60.6705	46.2175	0.00567327
TG 18:1_32:4	TG	60.1435	42.4782	0.00562399
TG 14:0_38:6	TG	59.9443	47.0435	0.00560536
TG 22:4_36:3	TG	59.1046	29.0394	0.00552684
TG 18:0_34:4	TG	59.0617	39.2191	0.00552284
TG 18:2_40:5	TG	57.9785	26.2559	0.00542154
TG 18:2_37:3	TG	56.9202	38.9198	0.00532258
TG 16:0_30:3	TG	56.4933	60.9059	0.00528266
TG 20:4_38:3	TG	54.2234	24.6701	0.00507041
TG 16:0_42:7	TG	49.1529	29.4725	0.00459627
TG 18:3_38:3	TG	47.7098	24.5904	0.00446132
TG 17:0_30:1	TG	47.067	65.3197	0.00440121
TG 18:0_28:1	TG	46.4019	68.6831	0.00433902
TG 20:4_38:2	TG	46.2094	19.9408	0.00432102
TG 20:4_34:4	TG	43.4098	29.7275	0.00405923
TG 16:0_42:6	TG	42.8659	30.1805	0.00400837
TG 18:3_33:0	TG	42.0179	30.2604	0.00392908
TG 18:3_33:2	TG	39.8136	23.0459	0.00372295
TG 22:4_30:0	TG	38.9002	30.98	0.00363753
TG 20:4_33:0	TG	38.7884	26.7221	0.00362708
TG 22:4_34:3	TG	37.6966	21.4714	0.00352499
TG 18:2_33:3	TG	33.7895	18.7351	0.00315964
TG 18:3_30:2	TG	33.5513	30.4363	0.00313737
TG 22:5_38:5	TG	33.1948	15.6328	0.00310403
TG 22:5_38:6	TG	32.616	25.547	0.00304991
TG 20:4_33:2	TG	32.3825	16.6886	0.00302807
TG 22:5_36:5	TG	23.6872	14.6495	0.00221498

## Sheet: S7. NIST concensus values
Lipids	Ghorasaini et al. Lipidyzer [nmol/L]	LIPID MAPS [nmol/L]	Bowden et al. [nmol/L]	Torta et al. ceramide trial [nmol/L]	Medina, Goss et al. (current study) single-step extraction - HILIC-SRM [nmol/L]
CE 17:0	6440	32000			172733
CE 18:1	529920	533000	450000		499189
CE 18:2	1526210	1820000	1700000		4.79612e+06
CE 18:3	59550	147000	84000		211697
CE 20:4	267970	237000	350000		120830
Cer 34:1	410	331		244	250.529
Cer 36:1	120	128	120	83.5	74.0322
Cer 38:1	120	145	110		106.605
Cer 40:1	1010	1220	650		751.484
Cer 42:1	3420	3000	1900	2420	2168.04
Cer 42:2	1180	1000	820	855	1329.87
FA 15:0	6990	653			420.857
FA 16:0	223060	63800	43000		46313.1
FA 16:1	23530	14700			11014.8
FA 18:0	92280	22100			23509
FA 18:1	158890	80300			103284
FA 18:2	84010	15200			5204.64
FA 18:3	7430	1046	2940		5081.45
FA 20:1	3110		1800		1654.99
FA 20:2	2050	352			1310.63
FA 20:4	8430	2940	4700		10575.9
FA 22:1	8080	28			291.594
FA 22:4	1260	364			2536.76
FA 22:6	2610	990	1500		2195.38
FA 24:0	2770	262			8826.47
FA 24:1	4290	70			400.712
LPC 15:0	700		520		723.706
LPC 16:0	159370	29800	73000		86172.3
LPC 18:0	54320	23300	27000		49906.4
LPC 18:1	37140	14800	18000		29312.1
LPC 18:2	35230	16900	22000		24890.4
LPC 20:3	3470	3260	1800		1605.83
LPC 20:4	5950	5730	6000		2634.15
LPE 16:0	1120	3450	910		1231.55
LPE 18:0	1640	7410	1600		2172.4
LPE 18:1	1450	6440	1400		1580.59
LPE 20:4	330	7320	1100		360.875
PC 40:7	5039.82	23100	3500		3040.23
PC 34:0	22435.3	7660	2100		2025.35
PC 38:2	4801.36	37600	2300		3719.9
PC 38:3	38143.2		26000		48691.3
PC 36:1	41983.2		26000		32186.6
PC 36:2	262643	254000	140000		212470
PC 38:6	67208.8	62900	41000		16248.8
PC 40:4	5357.52		2900		6726.63
PC 40:5	9138.13		6700		11649.9
PC 40:6	18606.1	79400	14000		11002.3
PC 34:1	300273	89300	120000		193719
PC 38:4	141873	254000	84000		160614
PC 36:5	15896.5	12800	11000		4547.85
PC 34:2	570547	188000			409753
PC 38:5	75465.6	86000	42000		41214.4
PC 36:3	187872	165000	100000		124952
PC 32:0	22075	11400			26048.7
PC 32:1	21137.9	28600	13000		19517.6
PC 36:4	289275	172000	150000		161428
PC 34:3	23042.4	13800			7957.84
PC 32:2	4482.69	9800			5144.88
PE 36:2	15240.4	29000	2200		5048.59
PE 40:4	507.275	2340	260		199.129
PE 34:2	3138.89	12000			1560.06
PE 38:4	12942.5	48100	8100		3963.07
PE 38:6	2642.61	19500	3200		550.006
PE 38:3	2216.7	6830	950		671.901
PE 40:6	2772.19	10000	1800		382.621
PE 38:5	2141.01	20900	2700		1247.61
PE 34:1	1544.91	5950			725.347
PE 36:4	3167.92	22900	3100		1650.82
PE 36:3	2645.78	16000	2400		1480.29
SM 32:1	9180	9170	8400		10204.3
SM 34:1	131580	81000	100000		99785.9
SM 36:1	24600	16200	20000		18204.8
SM 36:2	10500	10800	9600		9819.33
SM 38:2	8920	6600	5200		5613.07
SM 40:2	64970	15700	12000		21188.7
SM 42:1	34370	12500	20000		21090.7
SM 42:2	59580	33000	44000		55243.6
SM 44:1	480	216			163.951
SM 44:2	680	276	400		503.403
TG 46:2	3537.36		3600		2485.29
TG 47:2	375.027		210		69.5521
TG 48:0	8056.92		4500		11242.4
TG 48:1	23422.4	27000	13000		25755.2
TG 48:2	19347.3	20200	16000		18492.8
TG 48:4	1333.85		1300		797.61
TG 49:0	837.325		310		408.568
TG 49:1	3118.05		2000		2825.13
TG 49:2	2699.05		1800		1004.78
TG 50:0	8297.2	11600	3800		10811.5
TG 50:1	67016.9	63600	38000		83170.5
TG 50:2	96486	79800	47000		91767.6
TG 50:3	48913.4	57100	23000		42718.1
TG 50:4	7762.36	18900	8700		8081.03
TG 50:5	1169.27		1600		13280.5
TG 51:1	3538.07		1800		3185.35
TG 51:2	6665.72		4800		5558.42
TG 51:3	2851.13		4800		1469.36
TG 52:1	37422.7	29600	14000		24763.6
TG 52:2	199056	113900	44000		211570
TG 52:3	230412	214000	100000		208011
TG 52:4	99278.2	90900	48000		85848.1
TG 52:5	19669.1	32000	15000		14066.1
TG 52:6	2588.18		4000		13458.4
TG 52:7	373.454		390		1353.63
TG 53:2	4225.44		1900		4208.37
TG 53:3	2815.86		3700		2181.74
TG 53:4	1940.42		2400		1351.29
TG 54:1	4352.65		3200		6532.45
TG 54:2	23970.3	21500	8200		28380.8
TG 54:3	65117.1	69100	26000		56641.4
TG 54:4	71380.7	68500	36000		54818.6
TG 54:6	18540	53600	14000		13951.5
TG 54:5	44865.3	36500	27000		36113.7
TG 54:7	4122.69		5600		12069.4
TG 55:3	455.152		430		546.894
TG 54:8	528.227		920		480.949
TG 56:2	543.821		690		1079.51
TG 56:3	1905.17		1400		2600.45
TG 56:4	3209.99		2000		2719.22
TG 56:5	7350.49		4100		6273.6
TG 56:6	10622.2	23500			9648.57
TG 56:7	8649.61		13000		7959.76
TG 56:9	550.076		710		652.974
TG 58:3	102.136		190		222.226
TG 58:7	1353.8		2000		823.327
TG 58:8	1420.1		680		3999.61
TG 58:9	1108.3		1200		1272.4

## Sheet: S8. ICC_statistics
lipidClass	Lipid	ICC
CE	CE 17:0	0.4
CE	CE 18:1	0.4
CE	CE 18:2	0.4
CE	CE 18:3	0.4
CE	CE 20:4	0.5
Cer	Cer 16:1;O2/16:0	0.5
Cer	Cer 16:1;O2/18:0	0.5
Cer	Cer 16:1;O2/20:0	0.5
Cer	Cer 16:1;O2/22:0	0.5
Cer	Cer 16:1;O2/23:0	0.5
Cer	Cer 16:1;O2/24:0	0.5
Cer	Cer 16:1;O2/24:1	0.5
Cer	Cer 17:1;O2/24:0	0.5
Cer	Cer 17:1;O2/24:1	0.5
Cer	Cer 18:0;O2/23:0	0.4
Cer	Cer 18:1;O2/16:0	0.5
Cer	Cer 18:1;O2/18:0	0.5
Cer	Cer 18:1;O2/20:0	0.4
Cer	Cer 18:1;O2/21:0	0.4
Cer	Cer 18:1;O2/22:0	0.5
Cer	Cer 18:1;O2/22:1	0.5
Cer	Cer 18:1;O2/23:0	0.5
Cer	Cer 18:1;O2/24:0	0.5
Cer	Cer 18:1;O2/24:1	0.5
Cer	Cer 18:1;O2/25:0	0.4
Cer	Cer 18:1;O2/26:0	0.4
Cer	Cer 18:1;O2/26:1	0.4
Cer	Cer 18:2;O2/16:0	0.4
Cer	Cer 18:2;O2/18:0	0.4
Cer	Cer 18:2;O2/20:0	0.4
Cer	Cer 18:2;O2/22:0	0.5
Cer	Cer 18:2;O2/23:0	0.5
Cer	Cer 18:2;O2/24:0	0.5
Cer	Cer 18:2;O2/24:1	0.5
Cer	Cer 19:1;O2/22:0	0.6
Cer	Cer 19:1;O2/23:0	0.6
Cer	Cer 19:1;O2/24:0	0.6
Cer	Cer 19:1;O2/24:1	0.5
Cer	Cer 20:1;O2/24:0	0.5
FA	FA 12:0	0.4
FA	FA 14:1	0.5
FA	FA 15:0	0.5
FA	FA 16:0	0.5
FA	FA 16:1	0.5
FA	FA 17:0	0.5
FA	FA 17:1	0.5
FA	FA 18:0	0.5
FA	FA 18:1	0.4
FA	FA 18:2	0.5
FA	FA 18:3	0.5
FA	FA 20:1	0.4
FA	FA 20:2	0.5
FA	FA 20:3	0.7
FA	FA 20:4	0.8
FA	FA 22:1	0.4
FA	FA 22:3	0.5
FA	FA 22:4	0.5
FA	FA 22:5	0.5
FA	FA 22:6	0.5
FA	FA 24:0	0.6
FA	FA 24:1	0.5
FA	FA 26:0	0.6
FA	FA 28:0	0.6
FA	FA 32:0	0.6
Hex1Cer	Hex1Cer 16:1;O2/18:0	0.6
Hex1Cer	Hex1Cer 16:1;O2/22:0	0.6
Hex1Cer	Hex1Cer 16:1;O2/24:0	0.6
Hex1Cer	Hex1Cer 18:0;O2/24:1	0.6
Hex1Cer	Hex1Cer 18:1;O2/16:0	0.6
Hex1Cer	Hex1Cer 18:1;O2/18:0	0.6
Hex1Cer	Hex1Cer 18:1;O2/20:0	0.6
Hex1Cer	Hex1Cer 18:1;O2/20:1	0.6
Hex1Cer	Hex1Cer 18:1;O2/22:0	0.6
Hex1Cer	Hex1Cer 18:1;O2/22:1	0.6
Hex1Cer	Hex1Cer 18:1;O2/24:0	0.6
Hex1Cer	Hex1Cer 18:1;O2/24:1	0.7
Hex1Cer	Hex1Cer 18:1;O2/26:0	0.6
Hex1Cer	Hex1Cer 18:1;O2/26:1	0.6
Hex1Cer	Hex1Cer 18:2;O2/20:0	0.6
Hex1Cer	Hex1Cer 18:2;O2/22:0	0.6
Hex1Cer	Hex1Cer 18:2;O2/24:0	0.6
Hex2Cer	Hex2Cer 18:1;O2/14:0	0.6
Hex2Cer	Hex2Cer 18:1;O2/16:0	0.6
Hex2Cer	Hex2Cer 18:1;O2/18:0	0.6
Hex2Cer	Hex2Cer 18:1;O2/18:1	0.7
Hex2Cer	Hex2Cer 18:1;O2/20:0	0.5
Hex2Cer	Hex2Cer 18:1;O2/22:0	0.4
Hex2Cer	Hex2Cer 18:1;O2/22:1	0.5
Hex2Cer	Hex2Cer 18:1;O2/24:0	0.4
Hex2Cer	Hex2Cer 18:1;O2/24:1	0.6
Hex2Cer	Hex2Cer 18:1;O2/26:1	0.4
LPC	LPC 14:0	0.5
LPC	LPC 15:0	0.6
LPC	LPC 16:0	0.7
LPC	LPC 16:1	0.5
LPC	LPC 18:0	0.8
LPC	LPC 18:1	0.6
LPC	LPC 18:2	0.5
LPC	LPC 18:3	0.4
LPC	LPC 20:0	0.6
LPC	LPC 20:1	0.6
LPC	LPC 20:2	0.6
LPC	LPC 20:3	0.5
LPC	LPC 20:4	0.6
LPC	LPC 20:5	0.4
LPC	LPC 22:4	0.6
LPC	LPC 22:5	0.6
LPC	LPC 22:6	0.5
LPC	LPC 24:0	0.4
LPC	LPC(O-16:0)	0.8
LPC	LPC(O-16:1) &/or LPC(P-16:0)	0.6
LPC	LPC(O-17:1) &/or LPC(P-17:0)	0.6
LPC	LPC(O-18:0)	0.7
LPC	LPC(O-18:1) &/or LPC(P-18:0)	0.8
LPC	LPC(O-18:2) &/or LPC(P-18:1)	0.8
LPC	LPC(O-20:0)	0.7
LPC	LPC(O-20:1) &/or LPC(P-20:0)	0.7
LPC	LPC(O-22:0)	0.6
LPC	LPC(O-22:1) &/or LPC(P-22:0)	0.7
LPC	LPC(O-24:0)	0.6
LPC	LPC(O-24:2) &/or LPC(P-24:1)	0.7
LPE	LPE 16:0	0.6
LPE	LPE 17:0	0.5
LPE	LPE 18:0	0.6
LPE	LPE 18:1	0.4
LPE	LPE 18:2	0.4
LPE	LPE 18:3	0.4
LPE	LPE 20:1	0.3
LPE	LPE 20:3	0.5
LPE	LPE 20:4	0.5
LPE	LPE 22:0	0.4
LPE	LPE 22:4	0.5
LPE	LPE 22:5	0.5
LPE	LPE 22:6	0.5
LPE	LPE 24:0	0.5
LPG	LPG 16:0	0.5
LPG	LPG 18:1	0.5
LPG	LPG 18:2	0.5
LPI	LPI 16:0	0.6
LPI	LPI 16:1	0.4
LPI	LPI 18:0	0.7
LPI	LPI 18:1	0.4
LPI	LPI 18:2	0.5
LPI	LPI 20:3	0.5
LPI	LPI 20:4	0.6
LPS	LPS 16:0	0.4
LPS	LPS 18:0	0.3
PC	PC 12:0_14:1	0.2
PC	PC 12:0_16:1	0.3
PC	PC 12:0_18:0	0.5
PC	PC 14:0_14:0	0.4
PC	PC 14:0_16:0	0.4
PC	PC 14:0_16:1	0.5
PC	PC 14:0_18:0	0.4
PC	PC 14:0_18:1	0.5
PC	PC 14:0_18:2	0.5
PC	PC 14:0_20:3	0.5
PC	PC 14:0_20:4	0.5
PC	PC 14:1_16:0	0.4
PC	PC 15:0_16:0	0.4
PC	PC 15:0_18:1	0.5
PC	PC 15:0_18:2	0.5
PC	PC 15:0_20:4	0.5
PC	PC 16:0_16:0	0.5
PC	PC 16:0_16:1	0.5
PC	PC 16:0_17:0	0.5
PC	PC 16:0_18:0	0.4
PC	PC 16:0_18:1	0.5
PC	PC 16:0_18:2	0.5
PC	PC 16:0_18:3	0.4
PC	PC 16:0_20:2	0.5
PC	PC 16:0_20:3	0.5
PC	PC 16:0_20:4	0.6
PC	PC 16:0_20:5	0.4
PC	PC 16:0_22:4	0.6
PC	PC 16:0_22:5	0.5
PC	PC 16:0_22:6	0.5
PC	PC 16:1_18:0	0.4
PC	PC 16:1_18:1	0.5
PC	PC 16:1_18:2	0.5
PC	PC 16:1_18:3	0.3
PC	PC 16:1_20:4	0.5
PC	PC 16:1_22:6	0.4
PC	PC 17:0_20:0	0.1
PC	PC 18:0_18:1	0.4
PC	PC 18:0_18:2	0.5
PC	PC 18:0_18:3	0.4
PC	PC 18:0_20:0	0.5
PC	PC 18:0_20:2	0.4
PC	PC 18:0_20:3	0.5
PC	PC 18:0_20:4	0.6
PC	PC 18:0_20:5	0.4
PC	PC 18:0_22:4	0.5
PC	PC 18:0_22:5	0.5
PC	PC 18:0_22:6	0.5
PC	PC 18:1_18:1	0.5
PC	PC 18:1_18:2	0.5
PC	PC 18:1_18:3	0.4
PC	PC 18:1_20:1	0.5
PC	PC 18:1_20:2	0.5
PC	PC 18:1_20:3	0.5
PC	PC 18:1_20:4	0.6
PC	PC 18:1_20:5	0.4
PC	PC 18:1_22:4	0.5
PC	PC 18:1_22:5	0.6
PC	PC 18:1_22:6	0.5
PC	PC 18:2_18:2	0.5
PC	PC 18:2_20:3	0.5
PC	PC 18:2_20:4	0.5
PC	PC 19:1_20:4	0.5
PC	PC 20:0_20:4	0.5
PC	PC 20:1_20:3	0.4
PC	PC 20:1_20:4	0.4
PC	PC 20:2_20:4	0.5
PC	PC 20:3_20:4	0.5
PC	PC 20:4_20:4	0.5
PC	PC 20:4_22:4	0.4
PC	PC(O-16:0/16:0)	0.5
PC	PC(O-16:0/20:3)	0.5
PC	PC(O-16:0/20:4)	0.5
PC	PC(O-16:0/22:4)	0.6
PC	PC(O-16:0/22:6)	0.5
PC	PC(O-16:1/14:0) &/or PC(P-16:0/14:0)	0.4
PC	PC(O-16:1/16:0) &/or PC(P-16:0/16:0)	0.5
PC	PC(O-16:1/16:1) &/or PC(P-16:0/16:1)	0.5
PC	PC(O-16:1/18:1) &/or PC(P-16:0/18:1)	0.5
PC	PC(O-16:1/20:4) &/or PC(P-16:0/20:4)	0.6
PC	PC(O-18:0/18:1)	0.5
PC	PC(O-18:0/18:2)	0.6
PC	PC(O-18:0/20:4)	0.6
PC	PC(O-18:0/22:6)	0.5
PC	PC(O-18:1/18:2) &/or PC(P-18:0/18:2)	0.6
PC	PC(O-18:1/20:4) &/or PC(P-18:0/20:4)	0.5
PC	PC(O-18:1/22:5) &/or PC(P-18:0/22:5)	0.5
PC	PC(O-18:1/22:6) &/or PC(P-18:0/22:6)	0.5
PC	PC(O-18:2/16:0) &/or PC(P-18:1/16:0)	0.5
PC	PC(O-18:2/18:1) &/or PC(P-18:1/18:1)	0.5
PC	PC(O-20:1/20:4) &/or PC(P-20:0/20:4)	0.5
PE	PE 14:1_18:2	0.5
PE	PE 16:0_16:1	0.5
PE	PE 16:0_18:1	0.5
PE	PE 16:0_18:2	0.6
PE	PE 16:0_18:3	0.5
PE	PE 16:0_20:2	0.5
PE	PE 16:0_20:3	0.5
PE	PE 16:0_20:4	0.5
PE	PE 16:0_20:5	0.5
PE	PE 16:0_22:4	0.5
PE	PE 16:0_22:5	0.6
PE	PE 16:0_22:6	0.6
PE	PE 17:0_18:1	0.4
PE	PE 17:0_18:2	0.5
PE	PE 17:0_20:0	0.2
PE	PE 17:0_20:1	0.3
PE	PE 17:0_22:1	0.2
PE	PE 18:0_18:2	0.5
PE	PE 18:0_18:3	0.4
PE	PE 18:0_20:1	0.4
PE	PE 18:0_20:3	0.5
PE	PE 18:0_20:4	0.4
PE	PE 18:0_20:5	0.5
PE	PE 18:0_22:4	0.4
PE	PE 18:0_22:5	0.5
PE	PE 18:0_22:6	0.5
PE	PE 18:1_18:1	0.4
PE	PE 18:1_18:2	0.5
PE	PE 18:1_18:3	0.4
PE	PE 18:1_20:1	0.3
PE	PE 18:1_20:2	0.4
PE	PE 18:1_20:3	0.5
PE	PE 18:1_20:4	0.4
PE	PE 18:1_22:4	0.3
PE	PE 18:1_22:5	0.5
PE	PE 18:2_18:2	0.5
PE	PE 18:2_20:1	0.3
PE	PE 18:2_20:4	0.4
PE	PE(O-16:0/18:1)	0.4
PE	PE(O-16:0/18:2)	0.4
PE	PE(O-16:0/20:3)	0.4
PE	PE(O-16:0/20:5)	0.4
PE	PE(O-16:0/22:4)	0.5
PE	PE(O-16:0/22:5)	0.5
PE	PE(O-16:0/22:6)	0.4
PE	PE(O-16:1/18:1) &/or PE(P-16:0/18:1)	0.5
PE	PE(O-16:1/18:2) &/or PE(P-16:0/18:2)	0.5
PE	PE(O-16:1/18:3) &/or PE(P-16:0/18:3)	0.3
PE	PE(O-16:1/20:3) &/or PE(P-16:0/20:3)	0.5
PE	PE(O-16:1/20:4) &/or PE(P-16:0/20:4)	0.4
PE	PE(O-16:1/20:5) &/or PE(P-16:0/20:5)	0.4
PE	PE(O-16:1/22:4) &/or PE(P-16:0/22:4)	0.3
PE	PE(O-16:1/22:5) &/or PE(P-16:0/22:5)	0.5
PE	PE(O-16:1/22:6) &/or PE(P-16:0/22:6)	0.5
PE	PE(O-18:0/16:0)	0.5
PE	PE(O-18:0/20:5)	0.4
PE	PE(O-18:0/22:4)	0.3
PE	PE(O-18:0/22:6)	0.4
PE	PE(O-18:1/16:1) &/or PE(P-18:0/16:1)	0.4
PE	PE(O-18:1/18:1) &/or PE(P-18:0/18:1)	0.5
PE	PE(O-18:1/18:2) &/or PE(P-18:0/18:2)	0.5
PE	PE(O-18:1/18:3) &/or PE(P-18:0/18:3)	0.4
PE	PE(O-18:1/20:3) &/or PE(P-18:0/20:3)	0.5
PE	PE(O-18:1/20:4) &/or PE(P-18:0/20:4)	0.4
PE	PE(O-18:1/20:5) &/or PE(P-18:0/20:5)	0.4
PE	PE(O-18:1/22:4) &/or PE(P-18:0/22:4)	0.3
PE	PE(O-18:1/22:5) &/or PE(P-18:0/22:5)	0.4
PE	PE(O-18:2/16:0) &/or PE(P-18:1/16:0)	0.5
PE	PE(O-18:2/16:1) &/or PE(P-18:1/16:1)	0.5
PE	PE(O-18:2/18:1) &/or PE(P-18:1/18:1)	0.5
PE	PE(O-18:2/18:2) &/or PE(P-18:1/18:2)	0.5
PE	PE(O-18:2/20:3) &/or PE(P-18:1/20:3)	0.5
PE	PE(O-18:2/20:4) &/or PE(P-18:1/20:4)	0.4
PE	PE(O-18:2/20:5) &/or PE(P-18:1/20:5)	0.4
PE	PE(O-18:2/22:4) &/or PE(P-18:1/22:4)	0.3
PE	PE(O-18:2/22:5) &/or PE(P-18:1/22:5)	0.5
PE	PE(O-18:2/22:6) &/or PE(P-18:1/22:6)	0.5
PE	PE(O-18:3/18:2) &/or PE(P-18:2/18:2)	0.4
PE	PE(O-18:3/20:4) &/or PE(P-18:2/20:4)	0.4
PG	PG 16:0_18:1	0.5
PG	PG 17:0_20:0	0.4
PG	PG 17:0_20:1	0.3
PG	PG 18:0_18:1	0.5
PG	PG 18:0_18:2	0.5
PG	PG 18:0_20:2	0.5
PG	PG 18:0_20:3	0.5
PG	PG 18:3_20:3	0.2
PG	PG 18:3_20:4	0.3
PG	PG 19:0_20:0	0.3
PI	PI 14:0_20:5	0.3
PI	PI 15:0_17:0	0.4
PI	PI 15:0_19:0	0.5
PI	PI 15:0_20:1	0.4
PI	PI 15:0_20:2	0.5
PI	PI 15:0_22:0	0.6
PI	PI 15:0_22:1	0.5
PI	PI 15:0_22:2	0.5
PI	PI 15:0_22:4	0.5
PI	PI 16:0_16:0	0.4
PI	PI 16:0_16:1	0.5
PI	PI 16:0_18:0	0.4
PI	PI 16:0_18:1	0.5
PI	PI 16:0_18:2	0.5
PI	PI 16:0_20:2	0.5
PI	PI 16:0_20:3	0.5
PI	PI 16:0_20:4	0.4
PI	PI 16:0_22:4	0.5
PI	PI 16:0_22:5	0.5
PI	PI 16:0_22:6	0.5
PI	PI 16:1_18:0	0.5
PI	PI 16:1_18:1	0.4
PI	PI 16:1_20:4	0.3
PI	PI 17:0_18:1	0.4
PI	PI 17:0_18:2	0.5
PI	PI 17:0_20:3	0.5
PI	PI 17:0_20:4	0.4
PI	PI 17:0_22:1	0.3
PI	PI 17:0_22:2	0.4
PI	PI 17:0_22:6	0.5
PI	PI 18:0_18:0	0.5
PI	PI 18:0_18:1	0.5
PI	PI 18:0_18:2	0.6
PI	PI 18:0_18:3	0.4
PI	PI 18:0_20:2	0.6
PI	PI 18:0_20:3	0.5
PI	PI 18:0_20:4	0.5
PI	PI 18:0_20:5	0.5
PI	PI 18:0_22:4	0.5
PI	PI 18:0_22:5	0.5
PI	PI 18:0_22:6	0.5
PI	PI 18:1_18:1	0.4
PI	PI 18:1_18:2	0.5
PI	PI 18:1_20:3	0.5
PI	PI 18:1_20:4	0.7
PI	PI 18:3_20:4	0.3
PI	PI 19:0_20:4	0.5
PI	PI 20:3_20:5	0.3
PS	PS 17:0_18:1	0.6
PS	PS 17:0_20:0	0.3
PS	PS 17:0_20:1	0.3
PS	PS 17:0_22:2	0.3
PS	PS 18:0_18:1	0.2
PS	PS 18:3_20:3	0.2
PS	PS 22:4_22:4	0.5
SM	SM 30:1;O2	0.5
SM	SM 31:1;O2	0.6
SM	SM 32:1;O2	0.6
SM	SM 32:2;O2	0.6
SM	SM 33:1;O2	0.6
SM	SM 33:2;O2	0.6
SM	SM 34:1;O2	0.5
SM	SM 34:2;O2	0.6
SM	SM 34:3;O2	0.5
SM	SM 35:1;O2	0.6
SM	SM 35:2;O2	0.6
SM	SM 36:1;O2	0.5
SM	SM 36:2;O2	0.5
SM	SM 36:3;O2	0.6
SM	SM 37:1;O2	0.6
SM	SM 37:2;O2	0.6
SM	SM 38:1;O2	0.6
SM	SM 38:2;O2	0.6
SM	SM 38:3;O2	0.6
SM	SM 39:2;O2	0.6
SM	SM 40:1;O2	0.5
SM	SM 40:2;O2	0.5
SM	SM 40:3;O2	0.6
SM	SM 41:1;O2	0.5
SM	SM 41:2;O2	0.6
SM	SM 42:1;O2	0.5
SM	SM 42:2;O2	0.5
SM	SM 42:3;O2	0.6
SM	SM 43:1;O2	0.7
SM	SM 43:2;O2	0.6
SM	SM 44:1;O2	0.5
SM	SM 44:2;O2	0.5
SM	SM 44:3;O2	0.6
TG	TG 16:0_28:0	0.4
TG	TG 16:1_28:0	0.4
TG	TG 18:1_26:0	0.3
TG	TG 18:1_26:1	0.3
TG	TG 14:0_32:0	0.4
TG	TG 16:0_30:0	0.4
TG	TG 18:0_28:0	0.3
TG	TG 14:0_32:1	0.4
TG	TG 16:0_30:1	0.4
TG	TG 16:1_30:0	0.4
TG	TG 18:0_28:1	0.3
TG	TG 18:1_28:0	0.4
TG	TG 14:0_32:2	0.4
TG	TG 16:0_30:2	0.4
TG	TG 16:1_30:1	0.4
TG	TG 18:1_28:1	0.4
TG	TG 18:2_28:0	0.4
TG	TG 16:0_30:3	0.4
TG	TG 16:1_30:2	0.4
TG	TG 18:2_28:1	0.4
TG	TG 18:3_28:0	0.4
TG	TG 14:0_33:0	0.3
TG	TG 16:0_31:0	0.4
TG	TG 16:1_31:0	0.4
TG	TG 17:0_30:1	0.4
TG	TG 18:1_29:0	0.4
TG	TG 18:2_29:0	0.4
TG	TG 14:0_34:0	0.4
TG	TG 16:0_32:0	0.4
TG	TG 18:0_30:0	0.4
TG	TG 14:0_34:1	0.5
TG	TG 16:0_32:1	0.5
TG	TG 16:1_32:0	0.4
TG	TG 18:0_30:1	0.4
TG	TG 18:1_30:0	0.5
TG	TG 14:0_34:2	0.5
TG	TG 16:0_32:2	0.5
TG	TG 16:1_32:1	0.5
TG	TG 18:1_30:1	0.5
TG	TG 18:2_30:0	0.5
TG	TG 14:0_34:3	0.5
TG	TG 16:0_32:3	0.5
TG	TG 16:1_32:2	0.4
TG	TG 18:1_30:2	0.4
TG	TG 18:2_30:1	0.5
TG	TG 18:3_30:0	0.4
TG	TG 14:0_34:4	0.5
TG	TG 16:0_32:4	0.4
TG	TG 18:1_30:3	0.4
TG	TG 18:3_30:1	0.4
TG	TG 18:3_30:2	0.4
TG	TG 16:0_33:0	0.4
TG	TG 14:0_35:1	0.4
TG	TG 15:0_34:1	0.4
TG	TG 16:0_33:1	0.4
TG	TG 16:1_33:0	0.4
TG	TG 17:0_32:1	0.4
TG	TG 18:1_31:0	0.4
TG	TG 16:1_33:1	0.4
TG	TG 17:0_32:2	0.4
TG	TG 18:1_31:1	0.5
TG	TG 18:2_31:0	0.5
TG	TG 18:2_31:1	0.5
TG	TG 16:0_34:0	0.4
TG	TG 18:0_32:0	0.4
TG	TG 14:0_36:1	0.4
TG	TG 16:0_34:1	0.5
TG	TG 16:1_34:0	0.4
TG	TG 18:0_32:1	0.4
TG	TG 18:1_32:0	0.5
TG	TG 20:1_30:0	0.4
TG	TG 14:0_36:2	0.5
TG	TG 16:0_34:2	0.5
TG	TG 16:1_34:1	0.5
TG	TG 18:0_32:2	0.4
TG	TG 18:1_32:1	0.5
TG	TG 18:2_32:0	0.5
TG	TG 14:0_36:3	0.5
TG	TG 16:0_34:3	0.5
TG	TG 16:1_34:2	0.5
TG	TG 18:0_32:3	0.4
TG	TG 18:1_32:2	0.5
TG	TG 18:2_32:1	0.5
TG	TG 18:3_32:0	0.4
TG	TG 20:3_30:0	0.5
TG	TG 14:0_36:4	0.5
TG	TG 16:1_34:3	0.5
TG	TG 18:1_32:3	0.5
TG	TG 18:2_32:2	0.5
TG	TG 18:3_32:1	0.5
TG	TG 20:3_30:1	0.5
TG	TG 20:4_30:0	0.5
TG	TG 16:1_34:4	0.5
TG	TG 18:1_32:4	0.4
TG	TG 18:2_32:3	0.4
TG	TG 18:3_32:2	0.5
TG	TG 20:4_30:1	0.5
TG	TG 20:5_30:0	0.4
TG	TG 16:0_35:0	0.4
TG	TG 16:0_35:1	0.4
TG	TG 17:0_34:1	0.5
TG	TG 18:1_33:0	0.4
TG	TG 15:0_36:2	0.5
TG	TG 16:0_35:2	0.5
TG	TG 16:1_35:1	0.4
TG	TG 17:0_34:2	0.5
TG	TG 18:1_33:1	0.5
TG	TG 18:2_33:0	0.4
TG	TG 16:1_35:2	0.5
TG	TG 17:0_34:3	0.5
TG	TG 18:2_33:1	0.5
TG	TG 18:3_33:0	0.4
TG	TG 16:1_35:3	0.5
TG	TG 18:2_33:2	0.5
TG	TG 18:3_33:1	0.5
TG	TG 18:2_33:3	0.5
TG	TG 18:3_33:2	0.5
TG	TG 16:0_36:0	0.4
TG	TG 18:0_34:0	0.4
TG	TG 16:0_36:1	0.5
TG	TG 16:1_36:0	0.4
TG	TG 18:0_34:1	0.5
TG	TG 20:0_32:1	0.4
TG	TG 20:1_32:0	0.5
TG	TG 14:0_38:2	0.5
TG	TG 16:0_36:2	0.5
TG	TG 16:1_36:1	0.5
TG	TG 18:0_34:2	0.5
TG	TG 18:1_34:1	0.5
TG	TG 18:2_34:0	0.5
TG	TG 20:1_32:1	0.5
TG	TG 20:2_32:0	0.5
TG	TG 16:0_36:3	0.5
TG	TG 16:1_36:2	0.5
TG	TG 18:0_34:3	0.5
TG	TG 18:1_34:2	0.5
TG	TG 18:2_34:1	0.5
TG	TG 18:3_34:0	0.4
TG	TG 20:0_32:3	0.5
TG	TG 20:1_32:2	0.5
TG	TG 20:2_32:1	0.5
TG	TG 20:3_32:0	0.5
TG	TG 14:0_38:4	0.5
TG	TG 16:0_36:4	0.5
TG	TG 16:1_36:3	0.5
TG	TG 18:0_34:4	0.5
TG	TG 18:1_34:3	0.5
TG	TG 18:2_34:2	0.5
TG	TG 18:3_34:1	0.5
TG	TG 20:0_32:4	0.5
TG	TG 20:2_32:2	0.5
TG	TG 20:3_32:1	0.5
TG	TG 20:4_32:0	0.5
TG	TG 22:4_30:0	0.5
TG	TG 14:0_38:5	0.5
TG	TG 16:1_36:4	0.5
TG	TG 18:1_34:4	0.5
TG	TG 18:2_34:3	0.5
TG	TG 18:3_34:2	0.5
TG	TG 20:3_32:2	0.5
TG	TG 20:4_32:1	0.5
TG	TG 20:5_32:0	0.4
TG	TG 14:0_38:6	0.5
TG	TG 16:0_36:6	0.2
TG	TG 16:1_36:5	0.5
TG	TG 18:1_34:5	0.4
TG	TG 18:2_34:4	0.4
TG	TG 18:3_34:3	0.4
TG	TG 20:4_32:2	0.5
TG	TG 20:5_32:1	0.4
TG	TG 16:0_36:7	0.4
TG	TG 22:6_30:1	0.5
TG	TG 16:0_37:0	0.5
TG	TG 17:0_36:1	0.4
TG	TG 18:0_35:1	0.4
TG	TG 18:1_35:0	0.4
TG	TG 16:0_37:2	0.5
TG	TG 17:0_36:2	0.5
TG	TG 18:1_35:1	0.5
TG	TG 16:0_37:3	0.5
TG	TG 17:0_36:3	0.5
TG	TG 18:2_35:1	0.5
TG	TG 16:0_37:4	0.5
TG	TG 17:0_36:4	0.5
TG	TG 18:2_35:2	0.5
TG	TG 18:3_35:1	0.5
TG	TG 20:4_33:0	0.4
TG	TG 20:4_33:1	0.5
TG	TG 20:4_33:2	0.5
TG	TG 18:0_36:0	0.5
TG	TG 16:0_38:1	0.4
TG	TG 18:0_36:1	0.4
TG	TG 18:1_36:0	0.5
TG	TG 20:0_34:1	0.4
TG	TG 20:1_34:0	0.5
TG	TG 16:0_38:2	0.5
TG	TG 18:0_36:2	0.5
TG	TG 18:1_36:1	0.5
TG	TG 18:2_36:0	0.5
TG	TG 20:0_34:2	0.5
TG	TG 20:1_34:1	0.5
TG	TG 16:0_38:3	0.5
TG	TG 16:1_38:2	0.5
TG	TG 18:0_36:3	0.5
TG	TG 18:1_36:2	0.5
TG	TG 18:2_36:1	0.5
TG	TG 20:1_34:2	0.5
TG	TG 20:2_34:1	0.5
TG	TG 16:0_38:4	0.5
TG	TG 16:1_38:3	0.5
TG	TG 18:0_36:4	0.5
TG	TG 18:1_36:3	0.5
TG	TG 18:2_36:2	0.5
TG	TG 18:3_36:1	0.4
TG	TG 20:1_34:3	0.5
TG	TG 20:2_34:2	0.5
TG	TG 20:3_34:1	0.5
TG	TG 20:4_34:0	0.5
TG	TG 22:4_32:0	0.5
TG	TG 16:0_38:5	0.5
TG	TG 16:1_38:4	0.5
TG	TG 18:0_36:5	0.4
TG	TG 18:1_36:4	0.5
TG	TG 18:2_36:3	0.5
TG	TG 18:3_36:2	0.4
TG	TG 20:2_34:3	0.5
TG	TG 20:3_34:2	0.5
TG	TG 20:4_34:1	0.5
TG	TG 22:4_32:1	0.5
TG	TG 22:5_32:0	0.5
TG	TG 16:0_38:6	0.5
TG	TG 16:1_38:5	0.5
TG	TG 18:2_36:4	0.4
TG	TG 18:3_36:3	0.4
TG	TG 20:3_34:3	0.5
TG	TG 20:4_34:2	0.5
TG	TG 20:5_34:1	0.4
TG	TG 22:5_32:1	0.5
TG	TG 22:6_32:0	0.5
TG	TG 16:1_38:6	0.5
TG	TG 18:1_36:6	0.2
TG	TG 18:2_36:5	0.4
TG	TG 18:3_36:4	0.4
TG	TG 20:4_34:3	0.5
TG	TG 20:5_34:2	0.4
TG	TG 22:5_32:2	0.5
TG	TG 22:6_32:1	0.5
TG	TG 18:2_36:6	0.3
TG	TG 18:3_36:5	0.2
TG	TG 20:4_34:4	0.5
TG	TG 20:5_34:3	0.4
TG	TG 22:6_32:2	0.4
TG	TG 16:0_39:1	0.5
TG	TG 18:1_37:0	0.4
TG	TG 18:1_37:1	0.4
TG	TG 18:2_37:0	0.4
TG	TG 18:1_37:2	0.5
TG	TG 18:2_37:1	0.4
TG	TG 18:1_37:3	0.5
TG	TG 18:2_37:2	0.4
TG	TG 18:1_37:4	0.5
TG	TG 18:2_37:3	0.4
TG	TG 20:4_35:1	0.5
TG	TG 22:6_33:1	0.5
TG	TG 18:2_38:8	0.4
TG	TG 16:0_40:2	0.4
TG	TG 18:0_38:2	0.5
TG	TG 20:0_36:2	0.4
TG	TG 20:1_36:1	0.5
TG	TG 16:0_40:3	0.4
TG	TG 18:0_38:3	0.5
TG	TG 18:1_38:2	0.5
TG	TG 18:2_38:1	0.4
TG	TG 20:0_36:3	0.4
TG	TG 20:1_36:2	0.5
TG	TG 20:2_36:1	0.5
TG	TG 16:0_40:4	0.5
TG	TG 18:0_38:4	0.5
TG	TG 18:1_38:3	0.5
TG	TG 18:2_38:2	0.4
TG	TG 20:1_36:3	0.4
TG	TG 20:2_36:2	0.5
TG	TG 20:3_36:1	0.5
TG	TG 20:4_36:0	0.5
TG	TG 16:0_40:5	0.5
TG	TG 18:0_38:5	0.5
TG	TG 18:1_38:4	0.5
TG	TG 18:2_38:3	0.5
TG	TG 20:1_36:4	0.4
TG	TG 20:2_36:3	0.5
TG	TG 20:3_36:2	0.5
TG	TG 20:4_36:1	0.5
TG	TG 22:4_34:1	0.5
TG	TG 22:5_34:0	0.5
TG	TG 16:0_40:6	0.5
TG	TG 18:0_38:6	0.5
TG	TG 18:1_38:5	0.5
TG	TG 18:2_38:4	0.5
TG	TG 18:3_38:3	0.4
TG	TG 20:2_36:4	0.4
TG	TG 20:3_36:3	0.5
TG	TG 20:4_36:2	0.5
TG	TG 20:5_36:1	0.4
TG	TG 22:4_34:2	0.5
TG	TG 22:5_34:1	0.5
TG	TG 16:0_40:7	0.5
TG	TG 16:1_40:6	0.5
TG	TG 18:2_38:5	0.5
TG	TG 18:3_38:4	0.5
TG	TG 20:3_36:4	0.5
TG	TG 20:4_36:3	0.5
TG	TG 20:5_36:2	0.4
TG	TG 22:4_34:3	0.5
TG	TG 22:5_34:2	0.5
TG	TG 22:6_34:1	0.5
TG	TG 16:0_40:8	0.5
TG	TG 16:1_40:7	0.4
TG	TG 18:1_38:7	0.3
TG	TG 18:2_38:6	0.5
TG	TG 18:3_38:5	0.5
TG	TG 20:4_36:4	0.5
TG	TG 20:5_36:3	0.4
TG	TG 22:5_34:3	0.4
TG	TG 22:6_34:2	0.5
TG	TG 18:3_38:6	0.4
TG	TG 20:4_36:5	0.5
TG	TG 20:5_36:4	0.4
TG	TG 22:6_34:3	0.4
TG	TG 18:1_39:1	0.5
TG	TG 18:2_39:1	0.5
TG	TG 18:2_40:8	0.4
TG	TG 20:4_38:6	0.5
TG	TG 20:5_38:5	0.4
TG	TG 22:5_36:5	0.4
TG	TG 22:6_36:4	0.5
TG	TG 18:1_40:1	0.4
TG	TG 18:1_40:2	0.3
TG	TG 16:0_42:6	0.5
TG	TG 18:0_40:6	0.5
TG	TG 18:1_40:5	0.5
TG	TG 20:4_38:2	0.5
TG	TG 22:4_36:2	0.5
TG	TG 22:5_36:1	0.5
TG	TG 16:0_42:7	0.5
TG	TG 18:0_40:7	0.5
TG	TG 18:2_40:5	0.4
TG	TG 20:4_38:3	0.5
TG	TG 22:4_36:3	0.5
TG	TG 22:5_36:2	0.5
TG	TG 22:6_36:1	0.5
TG	TG 18:1_40:7	0.4
TG	TG 18:2_40:6	0.4
TG	TG 20:3_38:5	0.5
TG	TG 20:4_38:4	0.5
TG	TG 22:5_36:3	0.4
TG	TG 22:6_36:2	0.5
TG	TG 18:1_40:8	0.5
TG	TG 18:2_40:7	0.5
TG	TG 20:4_38:5	0.6
TG	TG 22:5_36:4	0.4
TG	TG 22:6_36:3	0.5
TG	TG 22:5_38:5	0.5
TG	TG 22:6_38:4	0.4
TG	TG 22:5_38:6	0.4
TG	TG 22:6_38:5	0.4

## Sheet: S9. LME_statistics_sex diff
Lipid	Anova_sex	Anova_age	Anova_sex.age	sex_mean_difference	sex_mean_difference_pvalue	age_slope_male_estimate	age_slope_male_pvalue	age_slope_female_estimate	sex_percentage
CE 17:0	0.00174506	0.216741	0.697076	-0.644761	0.00364484	-0.0337377	0.577551	-0.0233537	-9.31034
CE 18:1	0.0486639	0.00669575	0.558995	0.0721149	0.0523534	0.00820101	0.0128225	0.00345885	3.06963
CE 18:2	2.38593e-06	0.957359	0.545135	0.135531	4.58059e-06	0.00295182	0.754216	-0.0029419	7.60318
CE 18:3	0.00239442	0.582207	0.121594	0.138101	0.00184871	0.00882597	0.0795454	-0.0128412	7.85838
CE 20:4	0.000373867	0.222459	0.0912244	0.141227	0.00151311	0.00996151	0.0141515	-0.00667466	8.25987
Cer 16:1;O2/16:0	0.016299	2.7287e-10	0.512711	0.11649	0.0147678	0.0137469	2.00432e-07	0.00981805	5.87315
Cer 16:1;O2/18:0	0.000303144	0.00384677	0.424748	0.144506	0.000317427	0.0102884	0.00398898	0.00405146	8.52352
Cer 16:1;O2/20:0	0.313629	1.54701e-11	0.131431	0.0680019	0.293384	0.0168495	2.87423e-10	0.00836626	2.83625
Cer 16:1;O2/22:0	0.626517	2.73944e-10	0.261611	0.044117	0.577714	0.0154764	1.12326e-08	0.0086749	1.6798
Cer 16:1;O2/23:0	0.0116427	0.00148951	0.273769	0.144506	0.00740864	0.0121973	0.000561575	0.00373475	8.52905
Cer 16:1;O2/24:0	0.850847	0.000130061	0.121594	-0.00602907	0.950903	0.0128004	1.73294e-05	0.00328771	-0.1874
Cer 16:1;O2/24:1	0.0907137	5.50018e-11	0.735276	0.101146	0.0885595	0.0135538	4.21196e-07	0.0113222	4.73479
Cer 17:1;O2/24:0	0.0702971	0.00554736	0.135615	0.105217	0.0537178	0.0108212	0.000521597	0.00106875	5.04748
Cer 17:1;O2/24:1	5.29528e-07	2.87121e-07	0.424748	0.177467	6.36827e-07	0.0118034	6.10588e-06	0.00685351	11.6227
Cer 18:0;O2/23:0	0.000857674	0.409897	0.544324	0.138935	0.00126931	0.00235443	0.882633	0.00538682	8.01405
Cer 18:1;O2/16:0	0.000345157	7.24895e-16	0.290465	0.0980465	0.000424375	0.0113194	9.67965e-12	0.00685351	4.55008
Cer 18:1;O2/18:0	0.00651002	1.28704e-09	0.512711	0.11849	0.00535987	0.0132138	4.79168e-07	0.00921178	6.14703
Cer 18:1;O2/20:0	0.010914	8.47287e-26	0.384127	0.110037	0.00697608	0.0189229	2.6034e-16	0.0144644	5.38745
Cer 18:1;O2/21:0	3.84915e-13	8.18981e-09	0.33657	0.208429	1.84814e-12	0.0134142	2.57097e-07	0.00771914	14.4992
Cer 18:1;O2/22:0	0.100163	1.12278e-10	0.0110164	0.0777704	0.0571039	0.0133579	1.9674e-11	0.00429129	3.35705
Cer 18:1;O2/22:1	1.74676e-08	1.28704e-09	0.0933752	0.166509	3.62146e-08	0.0126144	2.56039e-09	0.00521645	10.633
Cer 18:1;O2/23:0	1.18597e-07	0.00501178	0.133955	0.159671	2.14723e-07	0.00996151	0.000483412	0.000959357	9.91542
Cer 18:1;O2/24:0	0.297815	0.00315272	0.00905296	0.0585289	0.203461	0.0102884	1.43603e-05	-0.00187814	2.33015
Cer 18:1;O2/24:1	1.43346e-05	8.46114e-12	0.612392	0.129798	1.82665e-05	0.0111351	6.88665e-08	0.00805223	7.09755
Cer 18:1;O2/25:0	1.87822e-14	0.000556439	0.384127	0.200589	2.30775e-13	0.00997298	0.000716038	0.00390785	13.8187
Cer 18:1;O2/26:0	9.18463e-07	5.2439e-08	0.1755	0.151914	2.3787e-06	0.0128202	1.58163e-07	0.00575297	9.0964
Cer 18:1;O2/26:1	1.65508e-05	0.000142258	0.738684	0.154049	2.49892e-05	0.0104231	0.00230546	0.00718028	9.38574
Cer 18:2;O2/16:0	3.5821e-21	0.0228238	0.522839	0.208429	1.29195e-18	0.00775183	0.0251266	0.00250449	14.4997
Cer 18:2;O2/18:0	1.25681e-09	6.42065e-06	0.512711	0.211435	4.11418e-09	0.0126144	9.33135e-05	0.00790035	14.7685
Cer 18:2;O2/20:0	5.79508e-06	3.63995e-05	0.273769	0.159571	6.45261e-06	0.0121591	3.83255e-05	0.00489787	9.87901
Cer 18:2;O2/22:0	9.60735e-07	6.42065e-06	0.0105332	0.174184	5.12307e-07	0.0133066	6.48273e-08	0.00182954	11.3443
Cer 18:2;O2/23:0	4.0091e-13	0.00107428	0.0912244	0.259603	1.01598e-12	0.0119543	6.35195e-05	0.00150602	19.083
Cer 18:2;O2/24:0	4.97664e-05	0.0204742	0.00708013	0.150129	4.9328e-05	0.0109047	8.46837e-05	-0.00509472	8.91871
Cer 18:2;O2/24:1	1.19152e-12	1.30758e-06	0.558995	0.218892	7.71859e-12	0.0109047	5.10077e-05	0.0068796	15.5066
Cer 19:1;O2/22:0	0.581672	0.46502	0.0867238	0.0699259	0.410735	0.00935812	0.0370294	-0.0124244	2.95549
Cer 19:1;O2/23:0	0.00272636	0.237077	0.285666	0.171548	0.00227602	0.00934121	0.0563297	-0.0022487	11.062
Cer 19:1;O2/24:0	0.822655	0.604492	0.133795	0.040609	0.655684	0.00820101	0.0924293	-0.00994341	1.51962
Cer 19:1;O2/24:1	0.097996	0.0757551	0.774715	0.0921861	0.096697	0.00750333	0.126856	0.0034193	4.17019
Cer 20:1;O2/24:0	0.142194	0.253483	0.35933	-0.152001	0.150312	0.00830812	0.0885252	-0.000956292	-3.67624
FA 12:0	0.00016336	3.28747e-11	0.121594	0.188495	0.000227691	0.0230504	4.42417e-10	0.0110064	12.5384
FA 14:1	5.21675e-15	1.20829e-27	0.273053	0.31425	1.03566e-13	0.0274105	4.82242e-18	0.0195869	24.0598
FA 15:0	0.00118294	5.23235e-16	0.164379	0.138454	0.0020281	0.0190867	1.33658e-12	0.0111767	7.9188
FA 16:0	0.435005	2.60651e-17	0.251938	0.0462038	0.440876	0.0173097	8.93754e-13	0.0110983	1.76828
FA 16:1	2.57353e-14	6.9741e-21	0.444417	0.355622	1.84814e-12	0.0302257	2.6997e-13	0.023536	27.8731
FA 17:0	0.0410409	2.79004e-09	0.384127	0.0786573	0.0604595	0.0111741	2.38572e-07	0.00648199	3.41761
FA 17:1	4.72964e-08	9.45937e-21	0.281119	0.185775	1.0869e-07	0.0196778	2.40424e-14	0.013549	12.2955
FA 18:0	0.502788	3.33467e-13	0.512711	-0.0431832	0.462823	0.0121649	4.30247e-09	0.0086052	-1.23251
FA 18:1	1.92797e-05	2.57531e-30	0.501122	0.163865	3.3099e-05	0.0261886	1.38671e-17	0.0217324	10.3809
FA 18:2	2.90784e-06	7.74859e-19	0.408601	0.211874	4.72064e-06	0.0231452	1.18361e-12	0.0172375	14.8445
FA 18:3	2.38593e-06	1.36821e-18	0.432971	0.213701	4.19182e-06	0.0231689	2.27411e-12	0.0175335	15.0414
FA 20:1	0.174435	4.15522e-26	0.822049	0.0666568	0.169357	0.0188883	2.77782e-14	0.0174861	2.76724
FA 20:2	0.549442	2.19479e-20	0.544324	0.0389208	0.555585	0.0183102	1.16497e-12	0.0149879	1.44199
FA 20:3	0.728974	0.00012394	0.327883	0.0323932	0.801301	0.0128004	0.000137264	0.00555781	1.17255
FA 20:4	0.370371	0.0766189	0.560441	-0.528577	0.375029	0.0123093	0.07125	0.00504308	-8.21662
FA 22:1	0.511862	0.00104499	0.280412	-0.0803365	0.291246	0.00718012	0.220004	0.0106867	-2.14147
FA 22:3	0.343093	0.0156265	0.648015	-0.00213044	0.396996	0.000741388	0.0322215	0.000184829	-0.0673921
FA 22:4	0.641786	2.35752e-10	0.292172	-0.0082866	0.704662	0.00682777	1.57963e-08	0.00262446	-0.256014
FA 22:5	0.0489895	1.53509e-06	0.254135	0.112866	0.0463318	0.0137136	3.04371e-06	0.0062944	5.60364
FA 22:6	0.00399759	0.0338251	0.444417	0.162245	0.00316737	0.0101379	0.0229955	0.00306605	10.1623
FA 24:0	4.0162e-19	2.18684e-53	0.922216	-29.4524	1.19869e-15	-22.0891	2.86842e-26	-21.5849	-28.7786
FA 24:1	0.000281159	0.00999136	0.104523	-0.504548	3.06926e-05	0.00439364	0.709015	0.0122683	-8.02287
FA 26:0	2.21704e-15	1.33708e-06	0.259316	-2.61202	1.40843e-12	-0.117634	0.0219114	-0.123396	-17.2916
FA 28:0	0.000264986	0.00109798	0.133326	-0.721388	0.000864255	0.0125212	0.000121903	0.00237901	-9.89782
FA 32:0	0.000985964	1.75621e-10	0.133955	0.153782	0.000386672	0.0117566	1.39341e-09	0.00535405	9.33634
Hex1Cer 16:1;O2/18:0	1.85249e-07	0.000295193	0.678863	0.191493	3.33979e-07	0.00875903	0.00273993	0.00504308	12.9032
Hex1Cer 16:1;O2/22:0	0.0170742	0.000285348	0.603745	0.117879	0.0148173	0.00875903	0.00186911	0.00464764	6.04005
Hex1Cer 16:1;O2/24:0	0.364406	0.0766189	0.573865	0.0604429	0.336773	0.00704254	0.0748131	0.00207985	2.44567
Hex1Cer 18:0;O2/24:1	0.487284	0.0678086	0.544952	0.0405479	0.441236	-0.00898814	0.448453	-0.00857972	1.51366
Hex1Cer 18:1;O2/16:0	2.59548e-07	0.730833	0.287654	0.148304	1.50286e-07	0.00274626	0.642524	-0.00470073	8.79137
Hex1Cer 18:1;O2/18:0	3.10647e-16	0.0923502	0.687545	0.208429	1.33428e-14	-0.0243569	0.123493	-0.00271102	14.5017
Hex1Cer 18:1;O2/20:0	0.000194493	0.349985	0.685779	0.136046	0.000212908	0.00460691	0.33003	0.000892219	7.64615
Hex1Cer 18:1;O2/20:1	9.71103e-12	0.231245	0.38961	0.167888	3.09059e-11	0.00544882	0.0924293	-0.000131277	10.7862
Hex1Cer 18:1;O2/22:0	0.308037	0.440638	0.651123	0.0572544	0.282157	-0.0024165	0.815851	-0.00380711	2.25288
Hex1Cer 18:1;O2/22:1	2.04479e-07	0.560505	0.440867	0.159571	2.65618e-07	0.00499631	0.292307	-0.0012325	9.88156
Hex1Cer 18:1;O2/24:0	0.857984	0.018185	0.521381	0.0136449	0.830193	-0.0127551	0.290814	-0.0101234	0.464295
Hex1Cer 18:1;O2/24:1	0.000507328	0.349985	0.848077	0.131124	0.000782163	-0.00985266	0.417647	-0.00170093	7.1975
Hex1Cer 18:1;O2/26:0	0.000317307	0.133445	0.401702	0.121262	0.000286176	-0.00396005	0.754216	-0.00979907	6.39901
Hex1Cer 18:1;O2/26:1	3.74566e-06	0.60884	0.964327	0.140713	6.66173e-06	-0.0034831	0.764198	-0.00151765	8.17465
Hex1Cer 18:2;O2/20:0	1.64388e-24	0.030555	0.133955	0.268021	3.63176e-22	0.00785066	0.00245551	-0.000310705	19.8447
Hex1Cer 18:2;O2/22:0	2.3464e-10	0.119746	0.133326	0.199724	2.38889e-10	0.00773482	0.00988041	-0.00168761	13.7351
Hex1Cer 18:2;O2/24:0	1.46545e-07	0.518848	0.0606005	0.173053	5.66762e-08	0.00682777	0.0349583	-0.00561066	11.2062
Hex2Cer 18:1;O2/14:0	3.44768e-09	0.191151	0.948797	0.188818	1.46295e-08	-0.0159629	0.324102	-0.0036818	12.5988
Hex2Cer 18:1;O2/16:0	0.000271822	0.000284169	0.476945	0.117265	0.000893369	-0.0838532	0.000794757	-0.00575178	5.94937
Hex2Cer 18:1;O2/18:0	5.87521e-06	0.00038013	0.697076	0.136086	8.38267e-06	0.00790835	0.0036451	0.00417948	7.66146
Hex2Cer 18:1;O2/18:1	0.203582	0.590315	0.273053	0.102004	0.324865	-0.0134055	0.725494	0.00766944	4.82112
Hex2Cer 18:1;O2/20:0	0.00272256	9.84208e-42	0.662566	0.137579	0.00266192	0.0219841	2.94965e-22	0.0199377	7.81442
Hex2Cer 18:1;O2/22:0	0.214338	3.74813e-47	0.91473	0.0730564	0.21443	0.022458	1.63432e-23	0.0217611	3.12368
Hex2Cer 18:1;O2/22:1	2.42936e-06	1.95921e-12	0.139246	0.16236	2.08328e-05	0.0108903	0.000270835	0.0165509	10.2016
Hex2Cer 18:1;O2/24:0	0.886066	6.37858e-27	0.987245	-0.0100767	0.894369	0.0153447	3.18493e-14	0.0150699	-0.30767
Hex2Cer 18:1;O2/24:1	0.20315	0.000406434	0.363005	0.0572196	0.286283	0.00579602	0.109593	0.00632559	2.24113
Hex2Cer 18:1;O2/26:1	0.873993	0.144142	0.53172	-0.0246712	0.765158	0.00461663	0.633386	0.00610605	-0.723388
LPC 14:0	0.0681036	0.237805	0.973714	-0.322906	0.0801969	-0.0483307	0.43144	-0.0112017	-6.04885
LPC 15:0	0.540529	0.0127249	0.35933	-0.0320386	0.776239	-0.027028	0.390213	-0.0501366	-0.924325
LPC 16:0	0.026915	0.00171098	0.320996	-0.26668	0.0824816	-0.0278744	0.225547	-0.0354751	-5.40344
LPC 16:1	0.0974764	0.186069	0.840648	-0.185755	0.126533	-0.0212915	0.450809	-0.00954581	-4.26937
LPC 18:0	0.397749	0.461859	0.35933	-0.110652	0.587517	0.00205495	0.903472	-0.023165	-2.85188
LPC 18:1	0.000807668	0.255368	0.955332	-0.615784	0.00141989	-0.0189144	0.457692	-0.00632735	-9.01053
LPC 18:2	2.12297e-10	4.98472e-10	0.685779	-0.967211	1.68171e-09	-0.901371	3.88316e-05	-0.135036	-11.3861
LPC 18:3	6.00043e-05	0.00151449	0.825665	-0.694293	8.85802e-05	-0.694711	0.0131196	-0.0407083	-9.7668
LPC 20:0	0.822655	0.041183	0.752998	-0.0142218	0.876237	0.00787604	0.0812276	0.00382003	-0.428938
LPC 20:1	0.084098	0.000140646	0.424748	-0.269133	0.172417	0.0122937	0.000350477	0.00625903	-5.40665
LPC 20:2	0.00144448	0.386236	0.611385	-0.890397	0.00142325	-0.0598813	0.31364	-0.00125682	-11.0242
LPC 20:3	4.60864e-13	0.0759991	0.608992	-1.5563	8.90711e-11	-0.0240508	0.411274	-0.0169332	-14.1974
LPC 20:4	8.95588e-07	0.0544872	0.256588	-1.07743	1.1152e-05	-0.00665151	0.754216	-0.036695	-11.928
LPC 20:5	0.0273068	0.0118417	0.521381	-0.373797	0.0329017	-0.103269	0.241334	-0.0953782	-6.72128
LPC 22:4	6.26628e-05	0.596614	0.441398	-2.06499	0.000105686	0.00805948	0.31364	-0.00351207	-15.9606
LPC 22:5	6.86058e-06	2.4317e-05	0.877878	-1.11902	3.735e-05	-0.562888	0.00385552	-0.0869697	-12.0976
LPC 22:6	0.293621	7.29685e-05	0.804605	-0.119723	0.308341	-0.314795	0.00878514	-0.0636184	-3.02031
LPC 24:0	0.138125	0.822434	0.968798	0.0595351	0.140943	-0.00179055	0.900234	-0.00103536	2.39323
LPC(O-16:0)	0.250068	0.00304375	0.501122	-0.173591	0.475518	-0.140936	0.15128	-0.114502	-4.05455
LPC(O-16:1) &/or LPC(P-16:0)	0.432665	0.306136	0.954703	-0.209993	0.438183	-0.0657362	0.439467	-0.0096408	-4.58225
LPC(O-17:1) &/or LPC(P-17:0)	0.061829	0.0362821	0.862654	-0.319618	0.0658345	-0.123008	0.0967239	-0.013231	-6.01577
LPC(O-18:0)	0.708912	0.0815732	0.373216	0.0107985	0.928732	-0.00953991	0.679831	-0.0290947	0.36438
LPC(O-18:1) &/or LPC(P-18:0)	0.297628	0.0466048	0.35933	-0.275663	0.374746	0.0102884	0.0176478	0.00188949	-5.51105
LPC(O-18:2) &/or LPC(P-18:1)	0.155463	0.211257	0.510772	-0.758294	0.29269	-0.0274741	0.764198	-0.141777	-10.1357
LPC(O-20:0)	0.574104	0.0334884	0.904089	0.0430443	0.560168	-0.025527	0.167822	-0.00780067	1.62217
LPC(O-20:1) &/or LPC(P-20:0)	0.467377	0.00565564	0.81457	-0.12791	0.439943	-0.0935658	0.027134	-0.0112658	-3.17959
LPC(O-22:0)	0.382574	1.84441e-12	0.687545	-0.0489124	0.346351	-0.145806	4.56032e-08	-0.0157735	-1.38633
LPC(O-22:1) &/or LPC(P-22:0)	0.296156	2.23479e-13	0.152544	0.0460521	0.62048	-3.17325	2.50185e-11	-0.0286153	1.75827
LPC(O-24:0)	0.0344944	2.08945e-09	0.573865	0.0803789	0.0479684	-0.193443	1.14418e-06	-0.0154395	3.50845
LPC(O-24:2) &/or LPC(P-24:1)	0.449921	8.25814e-14	0.573865	0.0583721	0.564319	-2.28632	2.81376e-09	-0.0760094	2.31049
LPE 16:0	0.257883	9.49981e-05	0.735276	-0.199594	0.226558	-0.511048	0.00166095	-0.0317875	-4.44492
LPE 17:0	0.25624	0.603245	0.612392	0.0790228	0.218264	0.00569102	0.466542	-0.000337874	3.44101
LPE 18:0	0.833863	5.19692e-08	0.320996	-0.00210965	0.981607	0.0129958	6.24117e-07	0.00707488	-0.0669218
LPE 18:1	1.45376e-11	0.515697	0.997244	-1.67127	1.17027e-10	0.00468526	0.669196	0.00258599	-14.6583
LPE 18:2	5.33617e-08	0.0182017	0.963932	-0.998645	1.37222e-07	-0.0971334	0.105054	-0.0194673	-11.5771
LPE 18:3	4.39323e-05	0.0895362	0.518733	-1.16929	4.22299e-05	-0.471245	0.0678943	-0.00604803	-12.3332
LPE 20:1	5.85815e-06	0.000234063	0.982898	-0.597445	1.15684e-05	0.00997298	0.00878514	0.00815789	-8.85087
LPE 20:3	0.00118294	0.173397	0.886487	-0.407	0.00181561	0.00682678	0.27386	0.00331633	-6.96098
LPE 20:4	0.0056054	0.052488	0.302323	-0.240931	0.00913103	0.00820101	0.0141286	0.00069241	-4.97592
LPE 22:0	0.47007	0.380876	0.679011	0.03496	0.469152	0.00311182	0.762978	0.00355822	1.2786
LPE 22:4	6.21837e-06	0.237077	0.54694	-1.44454	2.07921e-05	0.00875903	0.173314	0.00166912	-13.8023
LPE 22:5	0.000251744	0.778955	0.442459	-0.521744	0.00053923	0.00580035	0.435666	-0.003638	-8.15732
LPE 22:6	0.0430495	0.698607	0.496679	0.0938324	0.0444414	0.00540349	0.423015	-0.00206519	4.28165
LPE 24:0	0.00979454	0.375004	0.67139	0.110694	0.00905047	0.00340168	0.764198	0.00393196	5.46147
LPG 16:0	4.29978e-08	0.20372	0.489821	-0.669701	1.73219e-07	-0.00480526	0.762577	-0.0103086	-9.54519
LPG 18:1	0.108308	8.92619e-05	0.405872	-0.0797565	0.171393	0.00860842	0.000226686	0.00356969	-2.1331
LPG 18:2	0.0110716	0.683358	0.287654	-0.18116	0.0141281	0.00578817	0.22427	-0.00365873	-4.18139
LPI 16:0	0.882603	0.0949456	0.963932	0.0288108	0.881496	-0.175973	0.262675	-0.0308309	1.03446
LPI 16:1	0.00191591	0.349985	0.805589	-0.936944	0.00288468	-0.0209528	0.658033	-0.0135481	-11.2716
LPI 18:0	0.688435	2.61415e-26	0.0867088	0.0175211	0.878378	0.0159288	2.37025e-19	0.00963011	0.602832
LPI 18:1	2.96577e-06	0.846052	0.812492	-1.04562	5.30542e-06	0.00379203	0.780794	-0.000421226	-11.7609
LPI 18:2	5.61275e-05	0.169681	0.679011	-0.814967	8.75833e-05	-0.0217287	0.527285	-0.016117	-10.5926
LPI 20:3	1.2629e-09	0.518848	0.881764	-1.33021	4.80753e-09	0.00349525	0.758379	0.00267116	-13.2957
LPI 20:4	1.45241e-06	0.181747	0.327883	-0.928825	3.01673e-06	0.00790835	0.0517955	-0.000492279	-11.2527
LPS 16:0	0.473654	0.0147328	0.848077	0.0106146	0.487481	0.00380169	0.0548849	0.00155339	0.357219
LPS 18:0	0.830204	4.33519e-17	0.234001	0.0100361	0.903555	0.0227995	1.23937e-12	0.0144077	0.336828
PC 12:0_14:1	0.607337	0.658652	0.791691	-0.0105151	0.585128	-0.00280631	0.646767	-0.000158379	-0.320106
PC 12:0_16:1	0.277695	0.715107	0.384127	0.0192818	0.320939	0.00157876	0.76138	-0.0026814	0.676716
PC 12:0_18:0	6.62391e-06	0.0570814	0.603745	0.238657	1.01841e-05	0.0101713	0.0678942	0.00440259	17.2131
PC 14:0_14:0	0.324199	0.566438	0.590039	0.0926804	0.341952	-0.00215262	0.950784	-0.0250316	4.20158
PC 14:0_16:0	0.0528595	0.419546	0.787841	0.11966	0.0571039	-0.01447	0.737342	-0.0116779	6.22089
PC 14:0_16:1	0.00266607	0.934362	0.518511	0.185614	0.00249632	0.00509727	0.751218	-0.0109394	12.243
PC 14:0_18:0	0.00148409	0.839992	0.441398	0.154099	0.00199967	0.00460691	0.751218	-0.0131563	9.40387
PC 14:0_18:1	0.00143431	0.0774078	0.687545	0.141686	0.00169149	0.00821801	0.108044	0.00362288	8.3014
PC 14:0_18:2	1.7562e-05	0.949413	0.405872	0.181569	1.78761e-05	0.00509727	0.610597	-0.00874831	11.9248
PC 14:0_20:3	0.0416765	0.333704	0.516702	0.126176	0.0429204	0.00828483	0.207458	0.000383379	6.75686
PC 14:0_20:4	0.000680477	0.219946	0.133326	0.150303	0.000691723	0.00933825	0.0212071	-0.00465376	8.94399
PC 14:1_16:0	0.69653	0.515657	0.340638	0.0692547	0.610666	0.00481812	0.843662	-0.200304	2.9082
PC 15:0_16:0	0.00217336	0.86073	0.685364	0.150322	0.00244367	0.00176429	0.919521	-0.00475563	8.95968
PC 15:0_18:1	1.14312e-08	0.010886	0.603745	0.187083	3.36788e-08	0.00872256	0.0219114	0.00407676	12.4202
PC 15:0_18:2	1.12827e-09	0.822434	0.290465	0.218144	2.26533e-09	0.00461663	0.566441	-0.0105238	15.4051
PC 15:0_20:4	1.47156e-05	0.211257	0.334236	0.193566	1.03057e-05	0.00908076	0.062979	-0.00109333	13.0904
PC 16:0_16:0	9.24171e-05	2.44921e-07	0.922216	0.106602	0.000124667	0.00846253	0.000124308	0.00588509	5.13545
PC 16:0_16:1	0.287246	0.93998	0.651123	0.0959639	0.264463	0.00340168	0.838629	-0.0048512	4.42466
PC 16:0_17:0	0.000291945	0.410631	0.535305	0.139967	0.000359788	0.00659681	0.272269	1.25364e-05	8.10276
PC 16:0_18:0	0.00272636	9.69248e-06	0.649035	0.103013	0.00319532	0.0102884	0.000320444	0.00656228	4.89128
PC 16:0_18:1	0.110456	0.000445506	0.687545	0.0656969	0.103989	0.00820101	0.00383488	0.00440259	2.69694
PC 16:0_18:2	5.15913e-07	0.659872	0.420118	0.120376	8.16538e-07	0.00157876	0.821597	-0.00398389	6.31595
PC 16:0_18:3	0.00050818	0.89836	0.997457	0.15433	0.000699208	-0.00248476	0.916301	-0.000838923	9.44857
PC 16:0_20:2	0.207519	0.349985	0.848077	0.0539272	0.210465	0.00460691	0.419638	0.00156452	2.08154
PC 16:0_20:3	0.821571	0.281089	0.531655	0.0231394	0.712042	0.00642013	0.189554	0.000581896	0.817582
PC 16:0_20:4	0.0153202	0.0211566	0.083658	0.117837	0.00319532	0.00830812	0.000775913	-0.000853941	6.02327
PC 16:0_20:5	0.00307397	0.966812	0.54694	0.153782	0.00354219	0.00444017	0.754216	-0.00629697	9.34382
PC 16:0_22:4	0.69653	0.822062	0.603745	-0.0319109	0.728841	0.00422495	0.637986	-0.00153767	-0.92346
PC 16:0_22:5	0.0052661	0.00127272	0.687545	0.108133	0.00517974	-0.0551629	0.0517955	-0.0183048	5.26156
PC 16:0_22:6	5.14506e-10	0.00725707	0.677754	0.211874	1.78175e-09	-0.0540246	0.1254	-0.0210142	14.8246
PC 16:1_18:0	0.0609621	0.133679	0.544324	0.118174	0.064405	0.00933825	0.104119	0.00258599	6.11128
PC 16:1_18:1	8.97784e-09	0.000597531	0.797486	0.185775	5.09469e-08	0.008456	0.0269534	0.00740173	12.3051
PC 16:1_18:2	1.55249e-14	0.526643	0.954703	0.213701	3.62094e-13	0.00385974	0.642524	0.00155339	15.047
PC 16:1_18:3	0.00239442	0.270728	0.719581	0.0879735	0.00284874	0.00367703	0.642524	0.00336349	3.93177
PC 16:1_20:4	4.55754e-07	0.0619683	0.445558	0.198424	8.404e-07	0.00918907	0.0370294	0.00227541	13.6198
PC 16:1_22:6	1.07598e-22	0.428282	0.936613	0.35595	8.86698e-20	-0.0162696	0.64828	-0.00656325	27.9425
PC 17:0_20:0	0.10959	0.657555	0.516702	0.0183884	0.117253	0.00217	0.421804	-0.000385968	0.640971
PC 18:0_18:1	0.00130287	0.000216562	0.974771	0.11032	0.00158078	0.00849869	0.00885037	0.00641223	5.4223
PC 18:0_18:2	1.14107e-10	0.905426	0.612626	0.152298	5.09971e-10	0.00274626	0.714798	-0.00120823	9.17135
PC 18:0_18:3	0.000392276	0.858331	0.904089	0.162644	0.000512622	0.00354309	0.82959	0.000163301	10.2521
PC 18:0_20:0	3.24621e-18	0.653067	0.667376	0.248272	2.10771e-16	-0.000659636	0.955849	-0.00374355	18.0487
PC 18:0_20:2	0.000687767	0.171485	0.597463	0.118174	0.000739678	0.00682678	0.152357	0.00166912	6.10137
PC 18:0_20:3	0.0655485	0.0996117	0.510772	0.0938324	0.0489704	0.00787604	0.0678943	0.00167438	4.29826
PC 18:0_20:4	4.11595e-07	3.159e-05	0.0873171	0.161807	1.50286e-07	0.00986742	2.87884e-06	0.00212573	10.1177
PC 18:0_20:5	1.67912e-06	0.93998	0.516702	0.198413	3.51163e-06	0.00534709	0.642524	-0.00540386	13.599
PC 18:0_22:4	0.815391	0.419546	0.651123	-0.0183215	0.842182	0.0058018	0.354428	0.000817841	-0.5474
PC 18:0_22:5	0.0789596	0.0716134	0.719581	0.0827701	0.0801969	-0.0219974	0.334901	-0.0113174	3.6527
PC 18:0_22:6	3.50911e-09	0.0984796	0.62524	0.211129	1.00003e-08	-0.0184287	0.450809	-0.0144123	14.7242
PC 18:1_18:1	1.11249e-05	3.07974e-11	0.241216	0.135531	0.000120481	0.0102884	0.000336045	0.0142551	7.57268
PC 18:1_18:2	7.287e-10	0.0373359	0.495904	0.16596	7.18378e-09	0.00467659	0.416841	0.00535405	10.5692
PC 18:1_18:3	2.41651e-07	0.271924	0.512711	0.194294	4.09572e-06	0.00387567	0.800707	0.00738467	13.1817
PC 18:1_20:1	0.00250364	1.34054e-12	0.396182	0.117879	0.00461353	0.0122704	2.03822e-05	0.0158622	6.0479
PC 18:1_20:2	0.00116276	2.27169e-08	0.2427	0.118174	0.00292734	0.00935812	0.00487101	0.0131984	6.11892
PC 18:1_20:3	3.58136e-05	0.000310919	0.603745	0.13861	0.00012145	0.00820101	0.0351947	0.00795706	7.95476
PC 18:1_20:4	7.19975e-11	4.71144e-13	0.603745	0.194968	2.7208e-10	0.0111741	1.11697e-08	0.00820042	13.2695
PC 18:1_20:5	7.2639e-08	0.306633	0.687545	0.237997	1.73219e-07	0.00786595	0.305737	0.00226524	17.1173
PC 18:1_22:4	0.11098	0.00223652	0.38613	0.0874687	0.120929	0.00736306	0.194202	0.00949348	3.88012
PC 18:1_22:5	1.66508e-07	0.0827402	0.442459	0.163502	9.8874e-07	0.00411161	0.602413	0.00575154	10.3248
PC 18:1_22:6	2.12911e-16	0.937398	0.432971	0.268357	4.86145e-14	-0.0137044	0.537824	0.00279386	19.9004
PC 18:2_18:2	0.00612926	0.00384677	0.976306	0.126176	0.00721322	-0.15924	0.0411882	-0.0255288	6.76141
PC 18:2_20:3	0.000547036	0.93998	0.603745	0.131214	0.000564651	0.00367703	0.733981	-0.00238427	7.21508
PC 18:2_20:4	2.07549e-07	0.841461	0.273769	0.151914	2.23337e-07	0.00536368	0.297237	-0.0048032	9.10282
PC 19:1_20:4	1.98681e-12	0.0470357	0.612392	0.173053	2.13091e-11	0.00467659	0.334901	0.00423311	11.2155
PC 20:0_20:4	5.05324e-16	0.0174351	0.451758	0.238657	1.33428e-14	0.00864417	0.0144708	0.00273978	17.2182
PC 20:1_20:3	0.0123621	4.05545e-08	0.0867238	0.105782	0.0238368	0.00933825	0.0229955	0.0165959	5.08511
PC 20:1_20:4	9.89683e-09	1.93261e-26	0.573865	0.161122	3.62808e-08	0.0141621	1.91936e-12	0.0157872	10.0571
PC 20:2_20:4	1.68198e-10	2.73003e-10	0.929366	0.185775	8.13195e-10	0.0111741	8.72065e-06	0.0101918	12.3097
PC 20:3_20:4	0.00556609	0.000305237	0.5792	0.125815	0.00595778	0.0102884	0.00184306	0.00590375	6.68289
PC 20:4_20:4	0.239165	2.99144e-10	0.259316	0.0887994	0.138745	0.0143872	1.11697e-08	0.0080147	3.9894
PC 20:4_22:4	0.422683	4.25301e-06	0.936706	0.0583721	0.438904	0.0124733	0.00127551	0.0122848	2.30356
PC(O-16:0/16:0)	4.29978e-08	0.69518	0.512711	0.138454	1.30489e-07	-0.00963632	0.434336	0.0010238	7.91897
PC(O-16:0/20:3)	0.158071	0.263599	0.973882	0.0665325	0.162547	-0.0141396	0.453274	-0.00444875	2.74383
PC(O-16:0/20:4)	0.0704712	0.514496	0.512711	0.0814512	0.0634083	-0.000190513	0.989887	-0.00600981	3.57103
PC(O-16:0/22:4)	0.0347921	0.577659	0.35933	0.0970367	0.030028	0.00570367	0.225728	-0.00226	4.4842
PC(O-16:0/22:6)	4.35489e-10	0.000160695	0.693874	0.208429	1.68171e-09	-0.136399	0.0186277	-0.0412281	14.4851
PC(O-16:1/14:0) &/or PC(P-16:0/14:0)	0.0193084	0.344296	0.929366	0.12106	0.0207458	-0.032846	0.453274	-0.00507152	6.36436
PC(O-16:1/16:0) &/or PC(P-16:0/16:0)	2.91253e-06	0.621967	0.662566	0.126943	4.67825e-06	0.00367703	0.519371	-6.89718e-05	6.8279
PC(O-16:1/16:1) &/or PC(P-16:0/16:1)	0.00118294	0.841461	0.522839	0.153782	0.00105476	0.00322358	0.80566	-0.00688178	9.35382
PC(O-16:1/18:1) &/or PC(P-16:0/18:1)	6.27722e-10	5.11342e-05	0.774015	0.154527	3.27777e-09	0.00759542	0.00825249	0.00575612	9.49816
PC(O-16:1/20:4) &/or PC(P-16:0/20:4)	0.000190835	0.501858	0.156932	0.138454	0.000136458	0.00689878	0.0791153	-0.00426897	7.90911
PC(O-18:0/18:1)	8.32605e-10	0.000154361	0.974175	0.161122	3.27777e-09	0.00820101	0.00582903	0.00569726	10.0531
PC(O-18:0/18:2)	1.01291e-14	0.901517	0.54694	0.194895	1.33214e-13	0.00212092	0.798098	-0.00262614	13.2447
PC(O-18:0/20:4)	7.28919e-06	0.0283136	0.320996	0.136622	6.07721e-06	0.00758784	0.0091031	0.00100404	7.71885
PC(O-18:0/22:6)	1.3376e-18	0.0296033	0.888725	0.261238	1.39817e-16	-0.0584197	0.0906612	-0.00832007	19.2693
PC(O-18:1/18:2) &/or PC(P-18:0/18:2)	1.02625e-11	0.841461	0.964327	0.176082	7.77418e-11	0.00103414	0.907605	0.000720757	11.5096
PC(O-18:1/20:4) &/or PC(P-18:0/20:4)	4.2084e-08	3.18195e-07	0.290465	0.153782	5.60568e-08	0.00994585	1.58079e-06	0.00432988	9.33245
PC(O-18:1/22:5) &/or PC(P-18:0/22:5)	2.21178e-13	0.816076	0.424748	0.175434	1.37692e-12	0.00425838	0.439467	-0.0023517	11.4476
PC(O-18:1/22:6) &/or PC(P-18:0/22:6)	3.24621e-18	0.639125	0.518563	0.277703	1.77082e-16	0.0010271	0.929421	-0.00625957	20.7201
PC(O-18:2/16:0) &/or PC(P-18:1/16:0)	0.0114941	0.000811955	0.801314	0.0817431	0.0165183	0.00659767	0.031293	0.00476465	3.59156
PC(O-18:2/18:1) &/or PC(P-18:1/18:1)	1.51217e-18	8.76257e-11	0.566084	0.227337	9.98951e-16	0.0102884	3.28857e-05	0.0105966	16.2445
PC(O-20:1/20:4) &/or PC(P-20:0/20:4)	1.4426e-12	0.0357646	0.605814	0.17307	1.63043e-11	0.00481208	0.305737	0.00434012	11.2337
PE 14:1_18:2	0.622893	0.908956	0.693874	-0.0634629	0.630153	0.00246661	0.900234	-0.00463153	-1.75081
PE 16:0_16:1	0.897927	0.00866596	0.97752	0.0193191	0.905755	0.0121591	0.0563421	0.0107926	0.680415
PE 16:0_18:1	0.139412	2.47214e-24	0.942977	-0.186574	0.145949	0.0205279	3.0994e-13	0.0198871	-4.27197
PE 16:0_18:2	0.202019	0.0815732	0.951625	0.0938324	0.203461	0.00763921	0.193702	0.00452024	4.29623
PE 16:0_18:3	0.257883	0.357214	0.783646	0.107777	0.292803	0.00659767	0.677223	0.00703687	5.22367
PE 16:0_20:2	0.215095	0.00150778	0.212082	-0.166653	0.247563	0.00787604	0.322933	0.015071	-3.95246
PE 16:0_20:3	0.20421	4.20758e-06	0.90845	0.0878092	0.21431	0.0110964	0.00141153	0.0102994	3.9036
PE 16:0_20:4	0.0119558	6.36523e-21	0.677754	0.127044	0.0118163	0.0165051	1.54288e-12	0.0144077	6.85758
PE 16:0_20:5	0.00539368	0.593133	0.876892	0.166509	0.00595867	0.0058018	0.642524	0.00177937	10.6386
PE 16:0_22:4	0.592142	1.96961e-29	0.56111	-0.0668405	0.616577	0.0280444	4.28307e-17	0.024061	-1.83149
PE 16:0_22:5	0.0550678	0.000880722	0.90845	0.121229	0.0604595	0.00945999	0.0240862	0.00822104	6.38497
PE 16:0_22:6	5.70329e-12	0.249732	0.949828	0.300902	5.40669e-11	0.0058018	0.457692	0.00388852	22.8633
PE 17:0_18:1	0.679621	2.02902e-05	0.651123	0.0333051	0.674641	0.0108666	0.00843321	0.0120679	1.20875
PE 17:0_18:2	0.00521955	0.279174	0.603745	0.1436	0.00613566	0.00431962	0.737342	0.00569726	8.43195
PE 17:0_20:0	0.435005	0.998455	0.693874	0.00413766	0.41296	0.000300275	0.824034	-0.000170763	0.133954
PE 17:0_20:1	0.316215	0.41865	0.815482	-0.0120526	0.31699	-0.00123458	0.721254	-0.000920336	-0.365761
PE 17:0_22:1	0.188069	0.36461	0.904089	-0.00891562	0.187564	-0.00134361	0.453274	-0.000347419	-0.274633
PE 18:0_18:2	0.061473	0.00936022	0.799996	0.102004	0.0612382	0.00830812	0.0354959	0.00476465	4.82473
PE 18:0_18:3	0.0750722	0.173694	0.783735	0.120376	0.0922649	0.00749078	0.464975	0.00711626	6.30582
PE 18:0_20:1	0.388959	0.00304375	0.424748	0.0583721	0.489871	0.00850858	0.187904	0.0123409	2.31445
PE 18:0_20:3	0.136303	3.94672e-13	0.968798	0.0951848	0.139198	0.014531	1.18298e-07	0.0140052	4.37915
PE 18:0_20:4	0.0232078	8.77402e-62	0.582823	0.11649	0.0202617	0.0279247	1.73624e-30	0.0252423	5.87614
PE 18:0_20:5	0.0009018	0.012998	0.61472	0.185614	0.00104831	0.0111039	0.0259635	0.0060217	12.2349
PE 18:0_22:4	0.0738616	2.52566e-57	0.510772	-0.307989	0.0809015	0.0408471	2.36831e-29	0.0356513	-5.90618
PE 18:0_22:5	0.682609	7.09824e-23	0.603745	0.0390079	0.649162	0.0204907	1.02901e-13	0.0174917	1.44874
PE 18:0_22:6	9.89683e-09	8.42396e-05	0.535305	0.258579	2.08549e-08	0.0116089	0.000537703	0.00685351	18.9737
PE 18:1_18:1	0.161505	1.13224e-17	0.743061	-0.174714	0.16858	0.0197863	5.27511e-09	0.0217611	-4.06536
PE 18:1_18:2	0.130526	0.00500527	0.783735	0.100531	0.13924	0.00872256	0.0810495	0.00815789	4.68667
PE 18:1_18:3	0.0734868	0.49384	0.476945	0.125815	0.0939458	2.45473e-05	0.998845	0.00813057	6.69922
PE 18:1_20:1	0.421463	1.55147e-35	0.544952	-0.0983086	0.438183	0.0298274	5.76819e-16	0.0343726	-2.58028
PE 18:1_20:2	0.473654	4.44451e-13	0.259316	0.0561343	0.51645	0.0160905	5.10077e-05	0.0252303	2.1829
PE 18:1_20:3	0.0561096	4.63409e-29	0.687545	0.111389	0.0666115	0.021634	4.37898e-14	0.0236823	5.5075
PE 18:1_20:4	0.00355415	4.98826e-66	0.904089	0.132821	0.00450843	0.0294013	8.64015e-30	0.0301415	7.3445
PE 18:1_22:4	0.277695	1.49288e-60	0.922216	-0.169032	0.285652	0.0458443	2.49248e-28	0.0447902	-3.97897
PE 18:1_22:5	0.108308	1.44405e-25	0.579158	0.103188	0.115701	0.0219639	4.64789e-12	0.0252423	4.92768
PE 18:2_18:2	0.392386	0.71133	0.946124	-0.130299	0.396996	-0.0109484	0.764198	-0.00182881	-3.22683
PE 18:2_20:1	0.216656	6.26505e-30	0.743801	0.0931842	0.218264	0.0282918	1.80245e-14	0.0306584	4.2335
PE 18:2_20:4	0.402202	2.20002e-12	0.687545	0.0654944	0.407144	0.0189859	6.55688e-08	0.0161635	2.68079
PE(O-16:0/18:1)	0.00076823	0.14736	0.877878	0.136124	0.000923637	-0.0516009	0.242235	-0.00659491	7.67668
PE(O-16:0/18:2)	0.00612516	2.93687e-06	0.420118	0.135531	0.00704993	-5.05938	2.6655e-05	-0.0404133	7.59344
PE(O-16:0/20:3)	0.016336	0.0819798	0.579158	0.139439	0.0290568	-0.425116	0.0812276	-0.0088828	8.05762
PE(O-16:0/20:5)	0.00219931	0.104283	0.544952	0.152255	0.00291564	-0.034587	0.539394	-0.0461809	9.1389
PE(O-16:0/22:4)	0.940039	4.55709e-07	0.747067	0.00478167	0.956643	0.0122704	8.46837e-05	0.00957753	0.156518
PE(O-16:0/22:5)	0.0205759	6.92838e-06	0.992492	0.127024	0.0221563	-1.58931	0.00127551	-0.105386	6.84442
PE(O-16:0/22:6)	7.39867e-11	4.55709e-07	0.972871	0.212506	3.81588e-10	-1.24876	0.000250527	-0.0770654	14.9136
PE(O-16:1/18:1) &/or PE(P-16:0/18:1)	0.103916	3.75292e-13	0.924789	0.0667821	0.107889	0.0113172	8.85426e-08	0.00963011	2.77859
PE(O-16:1/18:2) &/or PE(P-16:0/18:2)	0.229215	0.237805	0.999504	0.0692547	0.233409	-0.0233647	0.416841	-0.00581887	2.90258
PE(O-16:1/18:3) &/or PE(P-16:0/18:3)	0.0325511	0.661281	0.757835	0.117464	0.0451472	0.00218249	0.907533	0.00375107	5.98185
PE(O-16:1/20:3) &/or PE(P-16:0/20:3)	0.776124	0.739295	0.929366	0.0260846	0.766284	-0.00390779	0.872639	-0.00273064	0.931456
PE(O-16:1/20:4) &/or PE(P-16:0/20:4)	0.888925	5.98258e-22	0.350776	0.00853041	0.899673	0.0176948	1.55601e-14	0.0129005	0.284704
PE(O-16:1/20:5) &/or PE(P-16:0/20:5)	0.14668	0.816076	0.661324	0.103188	0.150531	0.0017108	0.929421	-0.00678289	4.93327
PE(O-16:1/22:4) &/or PE(P-16:0/22:4)	0.100163	5.99022e-58	0.544952	-0.201889	0.134723	0.036361	2.36831e-29	0.0323579	-4.46068
PE(O-16:1/22:5) &/or PE(P-16:0/22:5)	0.880443	6.25942e-11	0.340638	0.0031514	0.963915	0.0136538	1.11697e-08	0.00837203	0.101449
PE(O-16:1/22:6) &/or PE(P-16:0/22:6)	8.8058e-09	0.632206	0.573114	0.167888	2.08549e-08	0.00444017	0.452771	-0.000625136	10.7972
PE(O-18:0/16:0)	8.35378e-08	0.611263	0.340638	0.121262	3.5624e-07	-0.0125222	0.226795	0.00143207	6.40959
PE(O-18:0/20:5)	0.000424809	0.901517	0.38613	0.154527	0.00049009	0.00666818	0.452771	-0.00861062	9.50616
PE(O-18:0/22:4)	0.915867	1.30608e-05	0.843128	0.00538626	0.961954	0.0142918	0.00328414	0.0156701	0.176804
PE(O-18:0/22:6)	8.1008e-10	0.636383	0.967788	0.303867	3.40169e-09	0.00499392	0.780794	0.00332452	23.146
PE(O-18:1/16:1) &/or PE(P-18:0/16:1)	0.00862415	9.75149e-21	0.960976	0.125833	0.00956572	0.0173361	3.73014e-11	0.0174044	6.71858
PE(O-18:1/18:1) &/or PE(P-18:0/18:1)	0.0124966	1.13982e-10	0.605917	0.103188	0.0129885	0.0118632	2.99273e-07	0.00871911	4.93819
PE(O-18:1/18:2) &/or PE(P-18:0/18:2)	0.00269735	0.91716	0.54694	0.125815	0.00295881	0.00303394	0.782839	-0.00410324	6.70568
PE(O-18:1/18:3) &/or PE(P-18:0/18:3)	0.00485392	0.118641	0.877878	0.137579	0.00701051	0.00763002	0.341712	0.00619317	7.80178
PE(O-18:1/20:3) &/or PE(P-18:0/20:3)	0.0750464	0.814292	0.788383	0.110694	0.0757666	0.00405813	0.754167	-0.000366589	5.46188
PE(O-18:1/20:4) &/or PE(P-18:0/20:4)	0.0701854	4.03552e-28	0.2427	0.0895726	0.04847	0.0199494	1.7188e-18	0.0141817	4.03308
PE(O-18:1/20:5) &/or PE(P-18:0/20:5)	0.000491301	0.877652	0.53041	0.172738	0.000653298	0.0040252	0.797036	-0.00946125	11.1599
PE(O-18:1/22:4) &/or PE(P-18:0/22:4)	0.0884445	1.53849e-69	0.512711	-0.278159	0.120498	0.0492186	1.58508e-33	0.0436778	-5.53624
PE(O-18:1/22:5) &/or PE(P-18:0/22:5)	0.487109	1.10666e-33	0.290465	0.0592098	0.335351	0.0228911	6.91747e-21	0.0172284	2.37369
PE(O-18:2/16:0) &/or PE(P-18:1/16:0)	0.00177395	0.0799838	0.964327	0.118174	0.0021592	0.00655295	0.236134	0.00424487	6.11905
PE(O-18:2/16:1) &/or PE(P-18:1/16:1)	8.48755e-07	2.0716e-11	0.727571	0.167888	1.67938e-06	0.0123343	6.17127e-06	0.0130694	10.7745
PE(O-18:2/18:1) &/or PE(P-18:1/18:1)	5.25626e-05	1.37577e-07	0.579158	0.129459	7.78794e-05	0.00931925	0.00107303	0.00935124	7.0554
PE(O-18:2/18:2) &/or PE(P-18:1/18:2)	0.00454839	0.966812	0.804605	0.120376	0.00479926	-0.00319301	0.864302	0.000921374	6.28807
PE(O-18:2/20:3) &/or PE(P-18:1/20:3)	0.0372275	0.203743	0.904089	0.101364	0.039896	0.00555203	0.444925	0.00393196	4.75466
PE(O-18:2/20:4) &/or PE(P-18:1/20:4)	0.0157497	1.32035e-10	0.558995	0.101146	0.0169872	0.0123902	2.2856e-07	0.00901241	4.73458
PE(O-18:2/20:5) &/or PE(P-18:1/20:5)	0.00359152	0.529445	0.752998	0.152298	0.00457835	-0.00718668	0.822351	-0.00925096	9.19964
PE(O-18:2/22:4) &/or PE(P-18:1/22:4)	0.982799	1.25404e-66	0.911282	0.00343784	0.963915	0.0318223	1.43958e-30	0.031141	0.11098
PE(O-18:2/22:5) &/or PE(P-18:1/22:5)	0.00263725	1.14641e-14	0.577433	0.1099	0.00292861	0.0124733	1.38463e-09	0.00956932	5.36004
PE(O-18:2/22:6) &/or PE(P-18:1/22:6)	2.01306e-14	0.156974	0.632455	0.242711	2.75107e-13	0.00686859	0.15728	0.00198376	17.5602
PE(O-18:3/18:2) &/or PE(P-18:2/18:2)	0.0251191	0.197848	0.948797	0.11032	0.0273044	-0.0319172	0.410141	-0.00882958	5.4183
PE(O-18:3/20:4) &/or PE(P-18:2/20:4)	0.00325749	0.0101961	0.376277	0.110037	0.009951	0.00952179	0.00595617	0.00275029	5.37917
PG 16:0_18:1	0.103489	0.0645107	0.811116	0.0938324	0.103749	0.0076675	0.123438	0.00381447	4.28153
PG 17:0_20:0	0.830204	0.0323118	0.570071	0.000565927	0.80632	-0.000439447	0.321972	-0.000344615	0.0181103
PG 17:0_20:1	0.622893	0.560505	0.772939	-0.00231916	0.604845	0.00023526	0.83195	0.000274168	-0.0731545
PG 18:0_18:1	0.0852942	0.0280999	0.43678	-0.188909	0.157485	0.00969238	0.0186277	0.00286001	-4.29222
PG 18:0_18:2	0.217581	0.142691	0.35933	-0.118817	0.295794	0.00878581	0.0476309	0.000181244	-3.00802
PG 18:0_20:2	0.000387539	0.203063	0.311271	-0.70512	0.000778259	0.00911855	0.0536708	-0.00128643	-9.85497
PG 18:0_20:3	0.00479048	0.00160635	0.651123	-0.234864	0.0088773	0.00881326	0.00738231	0.00476465	-4.93292
PG 18:3_20:3	0.54636	0.681491	0.274602	-0.0030765	0.606715	-0.00171444	0.215495	0.000410345	-0.0967595
PG 18:3_20:4	0.277711	0.595518	0.28086	0.0155999	0.251093	0.00303394	0.179035	-0.000993542	0.533776
PG 19:0_20:0	0.873993	0.797557	0.667376	-0.00370286	0.827677	-0.00198405	0.66622	0.000253022	-0.115792
PI 14:0_20:5	0.854437	0.907932	0.285666	0.0122326	0.71131	0.00454051	0.347459	-0.00407459	0.413962
PI 15:0_17:0	0.495521	0.118456	0.570071	0.0699259	0.501565	-0.393252	0.105054	-0.00698719	2.95467
PI 15:0_19:0	0.542191	0.288939	0.834558	0.0431144	0.571295	-0.0373232	0.354742	-0.00401222	1.62966
PI 15:0_20:1	0.0214214	0.846052	0.976306	0.115831	0.0231646	0.00229183	0.877765	0.000756685	5.82017
PI 15:0_20:2	2.69051e-05	0.966812	0.841572	0.154527	4.31547e-05	-0.00254302	0.882887	0.000756381	9.5029
PI 15:0_22:0	0.554498	6.8272e-07	0.946124	0.0155792	0.552546	0.00544882	0.000240315	0.00295034	0.531678
PI 15:0_22:1	0.259753	0.000445506	0.512711	0.0308636	0.244091	0.00604962	0.00143331	0.00219856	1.11411
PI 15:0_22:2	0.000400329	0.263599	0.904089	0.16442	0.000517699	0.0058018	0.512335	0.00432988	10.4484
PI 15:0_22:4	5.97584e-05	0.000195271	0.424748	0.134093	8.55395e-05	0.0100067	0.000464149	0.00440259	7.44296
PI 16:0_16:0	0.90862	0.0745359	0.54694	0.0129607	0.921689	-0.631146	0.0665989	-0.00893178	0.43981
PI 16:0_16:1	0.963854	0.77502	0.740236	-0.00190419	0.990451	0.00608324	0.703676	-0.000812393	-0.0605748
PI 16:0_18:0	0.460972	0.108031	0.995431	0.0651437	0.466602	-0.0912705	0.258926	-0.0162948	2.65615
PI 16:0_18:1	0.833863	0.890892	0.972871	0.0178255	0.83028	-0.00288578	0.900234	-0.000549755	0.619697
PI 16:0_18:2	0.266502	0.396565	0.512711	0.0902641	0.240481	-0.00259504	0.90511	-0.0152235	4.07317
PI 16:0_20:2	0.926463	0.498916	0.470275	-0.0091547	0.921689	-0.000211634	0.994186	0.00533467	-0.281178
PI 16:0_20:3	0.857984	0.436098	0.740236	-0.0163562	0.856319	0.00367703	0.764198	0.00388852	-0.490268
PI 16:0_20:4	0.227244	0.230442	0.544952	0.0654944	0.230339	0.00722273	0.167822	0.00113814	2.68255
PI 16:0_22:4	0.274992	0.901517	0.907835	-0.228304	0.320166	-0.000522475	0.989887	-0.00295528	-4.83701
PI 16:0_22:5	0.464723	0.566612	0.54694	0.066631	0.431057	-0.000396492	0.989648	-0.0127901	2.76008
PI 16:0_22:6	1.09406e-06	0.0109525	0.929366	0.218912	2.1626e-06	-0.238283	0.0874466	-0.038296	15.5305
PI 16:1_18:0	0.417462	0.554923	0.64519	0.087859	0.460086	0.00790835	0.451046	0.000221132	3.91395
PI 16:1_18:1	0.00117693	0.222079	0.477705	0.191493	0.0012991	0.00409834	0.782839	0.0079197	12.9009
PI 16:1_20:4	0.424771	0.435176	0.752998	0.0175348	0.412495	0.00159067	0.76138	0.00151556	0.607997
PI 17:0_18:1	0.0587744	0.932208	0.936706	0.10147	0.0652417	-0.00275461	0.903209	6.41721e-05	4.76918
PI 17:0_18:2	0.00155952	0.905426	0.999504	0.140852	0.00193531	-0.00153464	0.929227	-0.000572497	8.22354
PI 17:0_20:3	0.158071	0.101799	0.951625	0.0680485	0.162547	0.00595657	0.2839	0.00390416	2.84443
PI 17:0_20:4	0.00066996	0.01324	0.667376	0.117268	0.000811695	0.00790835	0.0311957	0.00362734	5.96054
PI 17:0_22:1	0.402424	0.785684	0.693874	0.00459691	0.457004	-0.000701935	0.679831	7.45961e-05	0.150058
PI 17:0_22:2	0.402202	0.372611	0.974175	-0.016067	0.41296	-0.00272126	0.558481	-0.00107438	-0.483038
PI 17:0_22:6	0.00539368	0.260025	0.801971	0.11471	0.00600669	-0.0299883	0.321972	-0.00326688	5.71994
PI 18:0_18:0	0.343093	0.62097	0.571836	0.0595351	0.358729	-0.000124636	0.994556	0.00382003	2.39769
PI 18:0_18:1	0.389425	0.787053	0.677754	0.0572196	0.40036	-0.000904545	0.955941	0.00275029	2.23991
PI 18:0_18:2	0.000944339	0.413825	0.591408	0.163865	0.00087028	0.00598722	0.314526	0.000454655	10.3744
PI 18:0_18:3	0.000229381	0.254454	0.84795	0.189132	0.000297888	0.00641689	0.531012	0.00538682	12.6588
PI 18:0_20:2	0.136059	0.347011	0.121594	0.0666168	0.289861	-0.0074445	0.72781	0.00723423	2.75342
PI 18:0_20:3	0.257483	0.00555086	0.601346	0.0598307	0.282157	0.00697801	0.137045	0.00656228	2.41517
PI 18:0_20:4	0.0089639	2.27169e-08	0.424748	0.0827701	0.0151813	0.00985971	1.25508e-06	0.00526586	3.65143
PI 18:0_20:5	0.00532393	0.428334	0.558995	0.148304	0.00461353	0.00269025	0.881193	0.00579003	8.79081
PI 18:0_22:4	0.604703	0.0759991	0.861476	-0.048393	0.599531	0.00643465	0.278586	0.00478827	-1.37594
PI 18:0_22:5	0.190629	0.133445	0.645595	0.0786573	0.172274	-0.0155036	0.503279	-0.0127365	3.41337
PI 18:0_22:6	2.42936e-06	0.00399514	0.972871	0.19751	4.98192e-06	-0.182998	0.0357229	-0.0236229	13.5132
PI 18:1_18:1	0.0174843	0.367822	0.603745	0.130037	0.0263496	0.00405447	0.791329	0.00610605	7.1234
PI 18:1_18:2	0.00142038	0.696601	0.809719	0.195338	0.00193531	0.0022632	0.906016	0.00334967	13.3159
PI 18:1_20:3	0.0226743	0.00936022	0.405872	0.120376	0.0365592	0.00718012	0.308774	0.00986647	6.31045
PI 18:1_20:4	0.226767	9.1217e-06	0.998907	0.128333	0.244213	0.0153447	0.00127713	0.0150404	6.966
PI 18:3_20:4	0.296156	0.820628	0.350776	0.0192188	0.263479	-0.00264666	0.64828	0.00170758	0.671725
PI 19:0_20:4	0.00272636	3.89649e-09	0.937266	0.11261	0.00319532	0.0104082	1.43609e-05	0.00844429	5.58009
PI 20:3_20:5	0.587375	0.949139	0.444417	-0.0193371	0.67504	0.00340168	0.667502	-0.0037312	-0.572544
PS 17:0_18:1	0.670786	4.28393e-17	0.649035	0.0777704	0.703866	0.038096	1.05301e-10	0.0325228	3.3546
PS 17:0_20:0	0.448145	0.17741	0.667376	-0.00367253	0.469152	-0.000729898	0.549541	-0.000606368	-0.115169
PS 17:0_20:1	0.588479	0.610126	0.964327	-0.00514897	0.599871	0.000805537	0.722009	0.000267573	-0.160521
PS 17:0_22:2	0.272075	0.607255	0.954703	-0.0192627	0.292803	-0.00155883	0.766162	-0.000784613	-0.572045
PS 18:0_18:1	0.614089	3.97682e-62	0.547954	-0.10002	0.564319	0.0600894	5.34156e-30	0.0538219	-2.61597
PS 18:3_20:3	0.70037	0.976832	0.904089	-0.014044	0.703524	-0.00103663	0.916301	0.000343737	-0.424825
PS 22:4_22:4	0.272075	0.397483	0.546398	-0.339977	0.289821	0.0102884	0.274876	0.000400664	-6.27355
SM 30:1;O2	1.3376e-18	8.83217e-05	0.0531213	0.317614	5.06518e-17	0.0128202	3.1864e-06	0.00219856	24.3814
SM 31:1;O2	1.329e-19	0.000154361	0.0189054	0.328942	2.19283e-18	0.0119132	1.57577e-06	0.000755567	25.4049
SM 32:1;O2	1.2406e-12	6.68066e-11	0.0217742	0.189132	4.01029e-12	0.0114685	2.67644e-11	0.00391912	12.6415
SM 32:2;O2	4.70808e-52	1.44601e-08	0.000427061	0.392252	6.59244e-40	0.0127417	1.24746e-11	0.00144256	31.2441
SM 33:1;O2	2.32219e-16	2.0827e-08	0.0233082	0.205213	9.04837e-16	0.0102884	1.79597e-09	0.0026764	14.1796
SM 33:2;O2	2.12794e-31	2.82374e-17	0.000137069	0.298887	2.18239e-27	0.013141	2.11962e-18	0.00384665	22.6615
SM 34:1;O2	4.67244e-23	3.31779e-08	0.00237523	0.162362	4.01218e-21	0.00879932	1.66805e-10	0.00120693	10.2176
SM 34:2;O2	1.39304e-39	1.20075e-18	3.39789e-05	0.219926	1.60426e-33	0.0111741	5.7365e-20	0.00286277	15.6386
SM 34:3;O2	1.6859e-40	3.22107e-08	0.000464671	0.279176	5.12375e-33	0.0111741	2.67258e-11	0.00106309	20.8707
SM 35:1;O2	1.553e-22	0.000657829	0.00399702	0.219926	5.32276e-21	0.0092525	1.31954e-06	-0.0010586	15.6529
SM 35:2;O2	6.46097e-36	6.58684e-10	0.000279024	0.283714	1.10189e-30	0.0113621	8.10105e-13	0.00158937	21.3046
SM 36:1;O2	4.0746e-21	1.66788e-05	0.000218774	0.188602	1.11922e-19	0.00997298	2.40318e-09	-0.00113676	12.5647
SM 36:2;O2	2.78132e-42	2.98355e-06	0.000117456	0.260731	3.34321e-35	0.0102884	2.80236e-10	-0.000893012	19.201
SM 36:3;O2	5.26338e-46	3.3596e-08	0.000262394	0.290993	6.00547e-37	0.0111741	1.43658e-11	0.000755567	21.9387
SM 37:1;O2	2.30133e-22	1.06041e-06	0.00222863	0.246675	2.79105e-20	0.0110964	2.36903e-09	0.000959357	17.897
SM 37:2;O2	1.0321e-39	0.000300461	0.00170825	0.343891	1.60426e-33	0.0105281	2.40305e-07	-0.00160609	26.8015
SM 38:1;O2	4.81607e-13	2.96631e-16	4.352e-06	0.159571	1.84814e-12	0.0123902	2.76637e-19	0.00230606	9.89342
SM 38:2;O2	8.21256e-47	2.30706e-10	5.56372e-05	0.279334	1.29719e-37	0.0111741	5.40814e-14	0.00105119	20.9136
SM 38:3;O2	5.6157e-45	1.3859e-06	0.0199375	0.294577	3.75337e-36	0.0102884	3.72578e-08	0.00193095	22.2688
SM 39:2;O2	6.05509e-40	4.05545e-08	0.000934786	0.331163	5.12375e-33	0.0116329	6.05967e-11	0.00138374	25.6551
SM 40:1;O2	1.48459e-07	4.09677e-14	7.27842e-07	0.127761	1.0869e-07	0.0126144	6.26061e-19	0.000978101	6.90968
SM 40:2;O2	7.26232e-38	1.89711e-12	2.37278e-06	0.218802	2.72544e-32	0.0111741	3.80442e-17	0.000683417	15.4774
SM 40:3;O2	3.00246e-35	0.00481049	0.045143	0.251777	8.82593e-30	0.00827659	9.99993e-05	-0.000364369	18.3784
SM 41:1;O2	9.47427e-21	0.00071871	3.55584e-06	0.190345	6.33543e-18	0.0102884	3.09876e-09	-0.00595495	12.764
SM 41:2;O2	5.09287e-44	3.33816e-05	5.91697e-05	0.27596	3.75337e-36	0.0101713	1.38463e-09	-0.00211356	20.548
SM 42:1;O2	0.00116744	2.85803e-07	2.51822e-06	0.107777	0.000562549	0.0119543	9.23232e-13	-0.00230991	5.2156
SM 42:2;O2	8.76124e-18	2.19413e-11	0.000313054	0.167409	6.33543e-18	0.0104891	7.34962e-14	0.00189098	10.7155
SM 42:3;O2	7.26337e-44	6.38518e-07	0.00556594	0.251777	3.33776e-36	0.00935812	3.95954e-09	0.00117884	18.3653
SM 43:1;O2	0.00806653	0.012998	6.50331e-06	0.150862	0.000770332	0.0112684	1.88037e-07	-0.0133518	9.00787
SM 43:2;O2	7.48612e-11	0.00102846	0.00206964	0.191493	8.69224e-11	0.0102884	9.99337e-07	-0.00218832	12.8677
SM 44:1;O2	1.13546e-07	8.95026e-12	0.000117456	0.152298	4.46131e-08	0.0128202	1.26623e-14	0.00221511	9.18372
SM 44:2;O2	3.18042e-13	9.99909e-12	0.00939685	0.193687	5.75821e-13	0.0123448	2.33604e-12	0.00407104	13.1186
SM 44:3;O2	1.98335e-21	2.85803e-07	0.144857	0.251887	1.0941e-19	0.0103626	2.57638e-07	0.00385709	18.4136
TG 16:0_28:0	5.09735e-09	0.337367	0.314487	-163.393	3.31405e-08	0.00340168	0.942925	-1.87447	-35.2401
TG 16:1_28:0	8.9862e-06	0.510906	0.320996	-17.6304	1.77189e-05	0.00633031	0.823964	-0.842895	-26.8416
TG 18:1_26:0	1.37214e-08	0.46502	0.121594	-51.6603	1.00571e-07	0.00933825	0.610155	-3.04548	-30.6722
TG 18:1_26:1	1.20321e-05	0.263599	0.0873171	-5.55807	8.55395e-05	0.00805948	0.713984	-4.82356	-21.0594
TG 14:0_32:0	3.69936e-10	0.347654	0.512711	-120.425	3.17787e-09	-0.0175482	0.872336	-0.335909	-34.7517
TG 16:0_30:0	3.7484e-10	0.453546	0.522839	-245.971	3.65183e-09	-0.00760283	0.929421	-0.273688	-35.3413
TG 18:0_28:0	5.28969e-12	0.0677282	0.573865	-492.948	3.40897e-10	-1.05918	0.423015	-1.43859	-35.3989
TG 14:0_32:1	9.47376e-07	0.310458	0.424748	-12.9096	1.13165e-05	-0.00834211	0.907605	-0.50315	-25.7337
TG 16:0_30:1	1.20611e-07	0.497599	0.35933	-25.0756	8.78101e-07	0.00457042	0.889328	-0.352163	-28.3514
TG 16:1_30:0	4.06637e-06	0.577659	0.532537	-14.9265	1.31461e-05	0.000656828	0.99256	-0.107196	-26.2362
TG 18:0_28:1	1.2858e-07	0.192404	0.424748	-20.2546	7.64715e-07	-0.0380648	0.804269	-1.01301	-27.6141
TG 18:1_28:0	1.09024e-07	0.275487	0.35933	-13.5308	1.0909e-06	-0.00417091	0.946388	-0.712679	-25.906
TG 14:0_32:2	0.000919229	0.111254	0.224037	-2.08773	0.00319532	-0.0080167	0.90511	-1.62091	-15.966
TG 16:0_30:2	9.4976e-07	0.118641	0.216744	-11.2631	6.59025e-06	-0.00644031	0.923575	-2.14463	-25.1374
TG 16:1_30:1	0.00928164	0.751138	0.282361	-1.72595	0.0155132	0.00860842	0.611118	-0.241625	-14.9698
TG 18:1_28:1	2.18736e-05	0.596614	0.180227	-3.74489	0.000105953	0.00820101	0.609987	-0.408187	-19.1392
TG 18:2_28:0	1.94174e-05	0.0211497	0.192561	-7.18171	2.51165e-05	-0.079999	0.679831	-6.76191	-22.9714
TG 16:0_30:3	2.81538e-05	0.533757	0.1908	-4.87493	4.7687e-05	0.00787604	0.662712	-0.427015	-20.4683
TG 16:1_30:2	0.0357169	0.366865	0.340638	-0.768425	0.0839853	0.00246154	0.946388	-0.532577	-10.2028
TG 18:2_28:1	0.000140763	0.0924054	0.121594	-2.40713	0.000893369	8.59438e-05	0.998845	-2.56616	-16.9416
TG 18:3_28:0	0.0019512	0.103974	0.216744	-2.30076	0.00440514	-0.00974584	0.90511	-3.82913	-16.7682
TG 14:0_33:0	6.76839e-07	0.185625	0.490777	-15.7565	3.36026e-06	-0.063416	0.742327	-0.635748	-26.4538
TG 16:0_31:0	3.48936e-08	0.529445	0.422637	-32.3378	1.03577e-07	0.00365635	0.916232	-0.186688	-29.1044
TG 16:1_31:0	0.000260895	0.397569	0.603745	-2.8957	0.000583522	-0.0195724	0.815851	-0.0750522	-17.9331
TG 17:0_30:1	0.000107205	0.632206	0.424748	-4.65864	0.000287039	0.00526339	0.860317	-0.16345	-20.3169
TG 18:1_29:0	1.48011e-05	0.615223	0.35933	-3.82579	6.38561e-05	0.00565692	0.800105	-0.116452	-19.236
TG 18:2_29:0	0.00164838	0.012998	0.421827	-1.63264	0.00344314	-0.338969	0.335463	-1.11983	-14.469
TG 14:0_34:0	1.00243e-07	0.19368	0.914647	-45.5751	3.25081e-07	-0.789084	0.423015	-0.154112	-30.481
TG 16:0_32:0	1.0217e-10	0.51362	0.314487	-74.9916	2.02197e-09	0.0058018	0.810398	-0.314998	-32.8892
TG 18:0_30:0	4.67322e-08	0.309325	0.5792	-40.3627	1.98565e-07	-0.0493088	0.766162	-0.209788	-30.0763
TG 14:0_34:1	5.66492e-09	0.69518	0.516702	-10.4042	6.1094e-08	0.00363181	0.896723	-0.0359607	-24.8649
TG 16:0_32:1	1.11823e-07	0.678196	0.558483	-8.4197	7.64715e-07	0.00217	0.946388	-0.0335084	-24.1287
TG 16:1_32:0	1.10017e-06	0.742401	0.612626	-12.3939	4.53292e-06	0.00217	0.950784	-0.0276809	-25.6668
TG 18:0_30:1	6.14644e-07	0.323918	0.571836	-21.5519	2.38384e-06	-0.044006	0.784763	-0.229229	-27.7294
TG 18:1_30:0	9.78039e-08	0.55842	0.567226	-6.73445	6.36827e-07	-0.00183083	0.963999	-0.038975	-22.6383
TG 14:0_34:2	4.04992e-05	0.180877	0.469032	-2.19775	0.000205771	-0.0264765	0.751218	-0.139072	-16.4078
TG 16:0_32:2	7.3774e-05	0.185625	0.512711	-2.44257	0.000299438	-0.038914	0.721134	-0.145153	-16.9887
TG 16:1_32:1	0.0154311	0.8282	0.544324	-1.05793	0.0247118	0.00470654	0.83195	-0.0224889	-11.8081
TG 18:1_30:1	0.00111954	0.752795	0.422078	-1.31557	0.00366833	0.00570367	0.766162	-0.048718	-13.2607
TG 18:2_30:0	9.69117e-06	0.0147583	0.403067	-3.68486	1.7257e-05	-0.166878	0.364821	-0.56894	-19.1279
TG 14:0_34:3	0.0374403	0.0669796	0.350776	-0.556228	0.0710351	-0.0424139	0.674917	-0.363233	-8.44699
TG 16:0_32:3	0.00587368	0.10759	0.373216	-1.27594	0.0118507	-0.0403083	0.746589	-0.597348	-13.085
TG 16:1_32:2	0.306116	0.39501	0.448076	-0.191538	0.41809	-0.0028419	0.946388	-0.0922088	-4.33438
TG 18:1_30:2	0.00119794	0.192404	0.261611	-1.20603	0.00595778	-0.00157806	0.968501	-0.377359	-12.6016
TG 18:2_30:1	0.033039	0.0585064	0.250522	-0.552102	0.0733169	-0.0225506	0.764198	-0.776754	-8.43186
TG 18:3_30:0	0.00130287	0.0732499	0.384127	-1.89516	0.00277455	-0.074588	0.650456	-0.916435	-15.605
TG 14:0_34:4	0.158071	0.0858867	0.479639	-0.392512	0.222682	-0.099799	0.572229	-0.392218	-6.85143
TG 16:0_32:4	0.041147	0.526919	0.76933	-0.0637943	0.0402128	-0.00533475	0.516218	-0.000480632	-1.75432
TG 18:1_30:3	0.033039	0.505879	0.273769	-0.562972	0.0658345	0.00559128	0.780794	-0.168116	-8.49924
TG 18:3_30:1	0.306116	0.144685	0.185695	-0.197559	0.418897	-0.000340056	0.994556	-1.22587	-4.41736
TG 18:3_30:2	0.418685	0.154501	0.0110164	-0.109819	0.623925	0.008456	0.577551	-10.6306	-2.84017
TG 16:0_33:0	5.88602e-08	0.69518	0.403067	-36.1544	2.04557e-07	0.00703028	0.780794	-0.174566	-29.7079
TG 14:0_35:1	2.28054e-05	0.526919	0.558995	-3.23479	7.12971e-05	-0.00311098	0.946388	-0.0532453	-18.419
TG 15:0_34:1	2.59548e-07	0.888008	0.512711	-4.01223	2.11646e-06	0.00540349	0.766162	-0.0180346	-19.502
TG 16:0_33:1	4.82623e-07	0.657881	0.46481	-4.32318	3.51258e-06	0.00379203	0.874988	-0.0415431	-19.9288
TG 16:1_33:0	0.00120255	0.781272	0.573865	-1.99735	0.001947	0.00385974	0.896723	-0.0265028	-15.9282
TG 17:0_32:1	8.84292e-05	0.901644	0.405872	-2.98603	0.000211014	0.00750333	0.657092	-0.0428101	-18.0045
TG 18:1_31:0	3.17308e-06	0.708129	0.479639	-2.76694	1.76001e-05	0.00406754	0.853393	-0.0303417	-17.8156
TG 16:1_33:1	0.066304	0.966812	0.35933	-0.389059	0.127972	0.00805948	0.48146	-0.0239494	-6.82539
TG 17:0_32:2	0.021804	0.150452	0.38613	-0.68782	0.039896	-0.0200878	0.782159	-0.247937	-9.73535
TG 18:1_31:1	0.0606185	0.998158	0.424748	-0.379998	0.107653	0.00704095	0.591643	-0.0167771	-6.7661
TG 18:2_31:0	0.000108927	0.0184669	0.320996	-1.46474	0.00053923	-0.0727071	0.489288	-0.443885	-13.8695
TG 18:2_31:1	0.347884	0.0441082	0.292846	-0.105622	0.504244	-0.0286218	0.66622	-0.22025	-2.74225
TG 16:0_34:0	3.94456e-11	0.986702	0.605917	-63.9599	5.70278e-10	0.00724935	0.764198	-0.0149648	-32.7564
TG 18:0_32:0	8.58365e-11	0.522259	0.949828	-93.762	1.73895e-09	-0.077193	0.725494	-0.0226877	-34.0018
TG 14:0_36:1	8.50011e-10	0.740823	0.441398	-16.5541	2.65957e-08	0.00555203	0.800707	-0.0571082	-26.5185
TG 16:0_34:1	2.26318e-11	0.68538	0.420118	-8.67998	1.55325e-09	0.00846253	0.340352	-0.00750748	-24.1926
TG 16:1_34:0	2.55302e-05	0.715891	0.544952	-6.92598	7.75732e-05	0.00371984	0.905651	-0.0476661	-22.7281
TG 18:0_32:1	2.33888e-07	0.889837	0.503009	-9.70588	8.32653e-07	0.00627833	0.76138	-0.0282396	-24.7159
TG 18:1_32:0	6.39415e-11	0.770234	0.441398	-7.46249	2.85865e-09	0.00793561	0.426399	-0.00760936	-23.2474
TG 20:1_30:0	1.75344e-09	0.989957	0.373352	-19.0283	1.66858e-08	0.00882597	0.516848	-0.0510913	-27.4184
TG 14:0_36:2	7.93877e-05	0.529445	0.522839	-1.39842	0.000119796	0.00809854	0.340352	-0.00138892	-13.4999
TG 16:0_34:2	1.59071e-05	0.751027	0.444417	-1.57182	0.000105953	0.00422955	0.800707	-0.0188503	-14.2089
TG 16:1_34:1	0.00254905	0.604492	0.521381	-0.859053	0.00702886	0.00819162	0.38679	-0.00257572	-10.8614
TG 18:0_32:2	1.24407e-05	0.23298	0.424748	-2.93883	3.74748e-05	-0.0123418	0.83195	-0.148313	-17.9608
TG 18:1_32:1	0.000762712	0.499129	0.541117	-0.852753	0.00243787	0.00820101	0.328054	-0.000770121	-10.8537
TG 18:2_32:0	6.59514e-09	0.0861248	0.444417	-3.93318	5.60568e-08	-0.0312699	0.608351	-0.079926	-19.4385
TG 14:0_36:3	0.0019512	0.260025	0.424748	-0.711507	0.00596583	-0.00616572	0.864302	-0.0545311	-9.88284
TG 16:0_34:3	0.0395641	0.190611	0.424748	-0.382946	0.0798941	-0.0114709	0.783257	-0.065667	-6.78513
TG 16:1_34:2	0.296036	0.786098	0.46481	-0.134196	0.439943	0.00454051	0.788086	-0.018478	-3.2987
TG 18:0_32:3	9.30528e-05	0.279174	0.340638	-1.34213	0.000520608	-0.000844756	0.982768	-0.127242	-13.3034
TG 18:1_32:2	0.0205759	0.656226	0.476945	-0.412763	0.04847	0.002812	0.885565	-0.0187068	-7.02196
TG 18:2_32:1	0.0422961	0.219254	0.357354	-0.316796	0.0895975	-0.00370768	0.903546	-0.0608306	-5.99067
TG 18:3_32:0	7.21613e-05	0.0923871	0.558483	-1.87374	0.000105953	-0.0685666	0.503279	-0.0968407	-15.5834
TG 20:3_30:0	1.83958e-05	0.556905	0.468424	-4.7523	4.38379e-05	0.00238301	0.942925	-0.0790362	-20.345
TG 14:0_36:4	0.0215945	0.0147568	0.424748	-0.545694	0.0427134	-0.127996	0.340352	-0.26476	-8.38251
TG 16:1_34:3	0.354512	0.418355	0.61472	0.0994748	0.308341	-0.0108406	0.816628	-0.0266681	4.62709
TG 18:1_32:3	0.0433442	0.374872	0.522839	-0.363829	0.0690328	-0.00610754	0.872336	-0.0338488	-6.60832
TG 18:2_32:2	0.467808	0.029078	0.526626	-0.102931	0.535027	-0.111242	0.337474	-0.130114	-2.68219
TG 18:3_32:1	0.255842	0.237805	0.522839	-0.165525	0.359777	-0.0173194	0.76138	-0.0600098	-3.94033
TG 20:3_30:1	0.0212156	0.501858	0.544324	-0.904719	0.0388136	-0.00351849	0.946068	-0.0672701	-11.12
TG 20:4_30:0	3.01084e-05	0.198684	0.516702	-6.38951	0.000110019	-0.0506443	0.733981	-0.256396	-22.0572
TG 16:1_34:4	0.60723	0.635163	0.516702	0.073557	0.502097	0.00222472	0.929421	-0.0278826	3.15214
TG 18:1_32:4	0.530171	0.93998	0.651123	-0.0813073	0.597948	0.00385974	0.837654	-0.00662272	-2.16002
TG 18:2_32:3	0.416533	0.0162941	0.500849	-0.111972	0.518796	-0.212997	0.299015	-0.289908	-2.87577
TG 18:3_32:2	0.851006	0.201492	0.526626	0.0437905	0.733573	-0.0307349	0.721254	-0.0902886	1.66332
TG 20:4_30:1	0.0126888	0.543597	0.144857	-0.980857	0.0293852	0.00805948	0.607324	-0.481154	-11.4601
TG 20:5_30:0	0.00130132	0.329689	0.353661	-2.25239	0.00149257	0.000312333	0.994556	-0.304863	-16.613
TG 16:0_35:0	1.33987e-10	0.957359	0.612626	-0.312815	2.33386e-09	0.00176429	0.804269	-0.00159223	-5.94375
TG 16:0_35:1	3.28601e-07	0.766548	0.35933	-4.43507	3.10171e-06	0.00911855	0.334901	-0.0153496	-20.0745
TG 17:0_34:1	1.65166e-06	0.577659	0.350756	-2.64448	1.31461e-05	0.00952597	0.216641	-0.00869764	-17.2929
TG 18:1_33:0	3.17145e-06	0.888008	0.358319	-4.2322	1.55201e-05	0.00881757	0.404282	-0.0230281	-19.8547
TG 15:0_36:2	0.0180331	0.0766189	0.474151	-0.371929	0.0384389	0.0100798	0.0476309	0.00262446	-6.71961
TG 16:0_35:2	0.000467458	0.957359	0.388856	-1.14735	0.000672878	0.00697801	0.510736	-0.013085	-12.295
TG 16:1_35:1	0.249868	0.66309	0.594796	-0.194047	0.321102	0.00763921	0.501991	-0.0018004	-4.357
TG 17:0_34:2	0.042643	0.835036	0.35933	-0.451551	0.0494909	0.0058018	0.64828	-0.0220963	-7.50797
TG 18:1_33:1	0.00627178	0.198371	0.44565	-0.478191	0.017283	0.00935812	0.103423	0.000893924	-7.81573
TG 18:2_33:0	2.27168e-05	0.0285364	0.521381	-2.33885	0.000158885	-0.203989	0.340919	-0.281601	-16.8485
TG 16:1_35:2	0.741803	0.742829	0.544324	-0.025709	0.852872	0.0070798	0.505224	-0.00353358	-0.751443
TG 17:0_34:3	0.85189	0.144142	0.422637	0.00042596	0.996924	-0.0156949	0.751218	-0.0822646	0.0135931
TG 18:2_33:1	0.205044	0.429026	0.292846	-0.132637	0.331093	0.0028672	0.864302	-0.0373112	-3.27238
TG 18:3_33:0	0.00691635	0.444128	0.424748	-0.79975	0.0160419	0.000302877	0.994556	-0.0832389	-10.469
TG 16:1_35:3	0.776124	0.639125	0.35933	0.0526157	0.601127	0.00453315	0.782839	-0.0341029	2.02565
TG 18:2_33:2	0.842614	0.0343557	0.38613	0.038337	0.729351	-0.0452865	0.505224	-0.132464	1.41331
TG 18:3_33:1	0.487284	0.378682	0.594796	-0.0714724	0.633281	-0.0103066	0.809205	-0.026928	-1.94474
TG 18:2_33:3	0.588479	0.0340535	0.544324	0.0572544	0.597948	-0.108174	0.347459	-0.11935	2.25065
TG 18:3_33:2	0.343093	0.098892	0.35933	0.11347	0.213795	-0.0236719	0.737342	-0.195448	5.64512
TG 16:0_36:0	1e-06	0.845788	0.298604	-5.23102	1.76001e-05	0.00805948	0.558481	-0.0728532	-20.6921
TG 18:0_34:0	1.38478e-08	0.998691	0.578364	-7.70817	1.79249e-07	0.0058018	0.754167	-0.00937886	-23.3914
TG 16:0_36:1	5.97897e-09	0.499664	0.35933	-11.8471	5.60568e-08	0.0108212	0.189554	-0.00767657	-25.4744
TG 16:1_36:0	0.00153495	0.785684	0.558995	-2.11491	0.00194109	0.00817112	0.558481	-0.00588569	-15.9987
TG 18:0_34:1	1.00244e-08	0.77502	0.593887	-23.3743	1.01573e-07	0.00354309	0.906016	-0.0245443	-28.215
TG 20:0_32:1	0.065556	0.89836	0.302323	-0.496627	0.0675402	0.00773482	0.527546	-0.0451995	-7.94256
TG 20:1_32:0	7.10052e-13	0.654465	0.544324	-26.9763	3.39945e-11	0.00828791	0.439467	-0.00319974	-28.4488
TG 14:0_38:2	5.74653e-08	0.93998	0.685779	-2.80564	7.25941e-07	0.00478739	0.777185	-0.0035465	-17.8367
TG 16:0_36:2	9.47507e-06	0.000551083	0.384127	-1.00666	7.75732e-05	0.0123077	0.00068251	0.00540226	-11.5855
TG 16:1_36:1	0.00130401	0.227641	0.603745	-1.02168	0.00346524	0.0092525	0.197152	0.00264032	-11.6678
TG 18:0_34:2	1.46561e-06	0.690224	0.290511	-2.51968	8.38267e-06	0.00570367	0.674949	-0.0393521	-17.1058
TG 18:1_34:1	1.25698e-05	0.000728926	0.373758	-0.960395	9.98789e-05	0.0122824	0.000774798	0.00519391	-11.386
TG 18:2_34:0	4.63678e-07	0.374336	0.211043	-4.54579	2.14649e-06	0.00444011	0.804269	-0.121434	-20.1995
TG 20:1_32:1	6.55134e-06	0.515831	0.54694	-1.97208	3.65763e-05	0.00830812	0.347459	-0.000804458	-15.8907
TG 20:2_32:0	7.63381e-10	0.555806	0.512711	-10.0302	3.35289e-08	0.000735623	0.983418	-0.0386209	-24.7607
TG 16:0_36:3	0.00359152	0.441073	0.2427	-0.440113	0.00756974	0.00834378	0.0981262	-0.00518173	-7.36109
TG 16:1_36:2	0.565243	0.000501374	0.687545	-0.0615431	0.61713	0.0121591	0.00410769	0.00836626	-1.70902
TG 18:0_34:3	0.0089639	0.41865	0.545135	-0.49292	0.0170596	-0.00456955	0.882887	-0.0197874	-7.92591
TG 18:1_34:2	0.0145814	0.114344	0.362685	-0.326639	0.0302543	0.00918907	0.0416357	0.000642552	-6.08941
TG 18:2_34:1	0.00562097	0.456167	0.28086	-0.401209	0.0115423	0.00820101	0.121106	-0.00434074	-6.93162
TG 18:3_34:0	1.11249e-05	0.308374	0.577433	-2.36675	5.73803e-05	-0.0204376	0.766162	-0.061468	-16.8571
TG 20:0_32:3	0.00928164	0.698607	0.273769	-0.427245	0.0153231	0.00787604	0.220004	-0.00845064	-7.22404
TG 20:1_32:2	0.0019512	0.750315	0.496679	-0.605581	0.00424964	0.00340168	0.83195	-0.0126763	-8.91696
TG 20:2_32:1	0.000129914	0.93998	0.515215	-1.08721	0.00048446	0.0058267	0.638919	-0.00717169	-11.9448
TG 20:3_32:0	4.06449e-07	0.649691	0.747067	-6.23337	9.8874e-07	-0.0048523	0.906016	-0.0119083	-22.0132
TG 14:0_38:4	8.95588e-07	0.498916	0.512711	-2.57814	8.60581e-06	-0.00118009	0.970407	-0.0380034	-17.2769
TG 16:0_36:4	0.0949011	0.400951	0.35933	-0.254593	0.115547	0.00120072	0.946388	-0.0298383	-5.20777
TG 16:1_36:3	0.524215	0.264097	0.503445	0.0611246	0.469152	0.00875903	0.159934	0.000713796	2.4847
TG 18:0_34:4	0.221834	0.713356	0.516702	-0.187509	0.258867	0.00303394	0.882887	-0.0166252	-4.27701
TG 18:1_34:3	0.564902	0.575054	0.558483	-0.0509015	0.650357	0.00689878	0.4042	-0.000966306	-1.43785
TG 18:2_34:2	0.546191	0.529445	0.320996	-0.0709651	0.60435	0.00379203	0.809745	-0.0346118	-1.93724
TG 18:3_34:1	0.0746765	0.923918	0.522839	-0.230362	0.109307	0.00535432	0.633386	-0.00489161	-4.86011
TG 20:0_32:4	0.236536	0.148082	0.325346	-0.149641	0.352124	-0.00638456	0.843662	-0.080835	-3.63297
TG 20:2_32:2	0.0130091	0.390221	0.544952	-0.507856	0.0255952	-0.00654595	0.864302	-0.0287987	-8.03188
TG 20:3_32:1	0.0137971	0.88728	0.603745	-0.716853	0.0231646	0.00367703	0.860605	-0.00972263	-9.89603
TG 20:4_32:0	2.19447e-07	0.934566	0.373758	-5.4158	1.67848e-06	0.00719954	0.589753	-0.0259591	-20.9604
TG 22:4_30:0	1.91146e-08	0.157264	0.35933	-6.05444	1.55377e-07	-0.0121727	0.828835	-0.215342	-21.875
TG 14:0_38:5	5.68459e-05	0.469396	0.223473	-1.76542	0.000295936	0.00560485	0.76138	-0.159737	-15.019
TG 16:1_36:4	0.27169	0.939392	0.441398	0.0978529	0.273057	0.0058018	0.669196	-0.0140389	4.53183
TG 18:1_34:4	0.872233	0.986702	0.662566	0.0300305	0.773995	0.00391245	0.810398	-0.0045078	1.08118
TG 18:2_34:3	0.629807	0.26861	0.512711	0.0585411	0.581076	-0.0104517	0.800707	-0.0445532	2.33595
TG 18:3_34:2	0.84517	0.461859	0.522839	0.0403032	0.701176	-0.00257089	0.929421	-0.0234851	1.50084
TG 20:3_32:2	0.190865	0.976832	0.501122	-0.236358	0.280687	0.0065261	0.64828	-0.011522	-4.94359
TG 20:4_32:1	0.00795972	0.712404	0.273769	-0.88038	0.0147678	0.00974873	0.226795	-0.0192402	-10.9767
TG 20:5_32:0	8.29447e-06	0.537656	0.395653	-3.02887	1.93741e-05	0.00349525	0.889328	-0.0685953	-18.0179
TG 14:0_38:6	0.000609587	0.101799	0.273769	-1.51366	0.0016602	-0.0118407	0.83195	-0.461166	-14.0676
TG 16:0_36:6	0.0642893	0.862762	0.38613	0.00666864	0.0679457	-0.00076976	0.43144	0.000262743	0.221314
TG 16:1_36:5	0.17994	0.716469	0.468424	0.1172	0.144345	0.00385974	0.83195	-0.0206829	5.92399
TG 18:1_34:5	0.706487	0.71133	0.444417	0.027767	0.712042	0.00307383	0.822351	-0.0108631	0.994316
TG 18:2_34:4	0.234226	0.269663	0.603745	0.115831	0.196979	-0.0228642	0.72781	-0.0418697	5.81762
TG 18:3_34:3	0.212035	0.514496	0.687545	0.118174	0.183289	-0.00940799	0.841507	-0.0205382	6.10489
TG 20:4_32:2	0.122712	0.957359	0.256588	-0.330524	0.185709	0.008456	0.351715	-0.0329406	-6.13206
TG 20:5_32:1	0.095083	0.798202	0.1908	-0.376757	0.137516	0.00819162	0.457692	-0.0882051	-6.74154
TG 16:0_36:7	4.72463e-09	0.612093	0.522839	-0.224985	1.33119e-07	0.000365311	0.955941	-0.0031296	-4.78738
TG 22:6_30:1	0.184611	0.0344487	0.472859	-0.40372	0.241419	-0.252051	0.419138	-0.673047	-6.94017
TG 16:0_37:0	0.00250364	0.770789	0.0867238	-0.63055	0.00732124	0.00805948	0.31364	-0.0707972	-9.16556
TG 17:0_36:1	1.17743e-06	0.35984	0.373758	-5.12541	4.58059e-06	0.0117276	0.13779	-0.00393694	-20.6812
TG 18:0_35:1	2.49636e-05	0.350505	0.362685	-3.50084	4.42809e-05	0.0113172	0.129202	-0.00371449	-18.7716
TG 18:1_35:0	2.84952e-07	0.225462	0.650198	-0.302407	4.67825e-06	0.00544882	0.21642	0.00126484	-5.85278
TG 16:0_37:2	3.01427e-06	0.906755	0.421827	-2.04335	6.35265e-06	0.0070798	0.496025	-0.0102239	-15.9596
TG 17:0_36:2	0.15686	0.0047241	0.384127	-0.167331	0.244091	0.011972	0.00335886	0.00436811	-3.95398
TG 18:1_35:1	0.041541	0.0131434	0.370961	-0.27956	0.0917249	0.0114685	0.00680969	0.0034573	-5.53994
TG 16:0_37:3	1.56915e-05	0.193329	0.424748	-1.29228	9.89509e-05	-0.0101981	0.788356	-0.0577297	-13.1416
TG 17:0_36:3	0.835385	0.770234	0.287654	0.0369442	0.681576	0.00763002	0.272269	-0.00907778	1.3583
TG 18:2_35:1	0.567333	0.77502	0.241254	-0.0349162	0.761182	0.00580035	0.531012	-0.0216205	-1.00386
TG 16:0_37:4	0.00410723	0.211257	0.350776	-0.733571	0.00516043	-0.00407034	0.903472	-0.0720195	-9.93924
TG 17:0_36:4	0.506235	0.429155	0.424748	0.0706212	0.423621	3.52576e-05	0.998845	-0.0271755	2.99221
TG 18:2_35:2	0.552874	0.521823	0.424748	0.0610396	0.485356	0.00162059	0.929421	-0.0213998	2.47565
TG 18:3_35:1	0.670786	0.669119	0.577433	0.0546939	0.573486	0.000850551	0.968501	-0.0129257	2.1164
TG 20:4_33:0	0.00665507	0.788449	0.339218	-0.786057	0.017717	0.00680493	0.650588	-0.0506041	-10.3618
TG 20:4_33:1	0.105734	0.516008	0.0912244	-0.219528	0.198896	0.0104052	0.0486465	-0.0201343	-4.72964
TG 20:4_33:2	0.851006	0.312921	0.096089	0.0238463	0.830193	0.0111741	0.0240862	-0.0136906	0.844795
TG 18:0_36:0	0.00366297	0.0132786	0.490777	-0.536599	0.00340348	0.00670006	0.285491	0.00795706	-8.29236
TG 16:0_38:1	8.53582e-07	0.490656	0.35933	-3.14978	6.69815e-06	0.0100067	0.183951	-0.00609619	-18.2101
TG 18:0_36:1	1.87787e-06	0.212616	0.595756	-7.98559	5.14652e-06	0.0121313	0.183147	0.00398058	-23.5836
TG 18:1_36:0	4.58796e-06	0.957359	0.520838	-5.85222	2.24279e-05	0.00759542	0.657092	-0.0147071	-21.6357
TG 20:0_34:1	0.000831842	0.678196	0.316348	-0.913223	0.00336584	0.0089926	0.243959	-0.0118561	-11.1465
TG 20:1_34:0	3.96373e-08	0.903326	0.444417	-9.37392	1.44141e-06	0.00866093	0.523017	-0.0190151	-24.6103
TG 16:0_38:2	5.21793e-10	0.0156265	0.223473	-3.44231	1.15592e-07	0.0126144	0.00270871	0.0016351	-18.7371
TG 18:0_36:2	0.000303144	0.00345916	0.203152	-1.25685	0.000702997	0.0145128	0.000626173	0.00314072	-12.9995
TG 18:1_36:1	5.87058e-05	0.00151449	0.255163	-1.37697	0.000258477	0.0143872	0.000493784	0.00427983	-13.413
TG 18:2_36:0	0.00045951	0.888008	0.216744	-3.09624	0.00110599	0.00894575	0.426399	-0.109026	-18.1551
TG 20:0_34:2	0.0130091	0.349985	0.144857	-0.480928	0.0293893	0.00456518	0.762978	-0.0939018	-7.81937
TG 20:1_34:1	6.08181e-09	0.00561751	0.35933	-2.84352	2.33461e-07	0.0124733	0.00330586	0.00428534	-17.8476
TG 16:0_38:3	6.27218e-10	0.470199	0.38613	-2.48049	1.46295e-08	0.00809089	0.194202	-0.00271872	-17.0461
TG 16:1_38:2	0.0176609	0.0211163	0.603745	-0.46008	0.0202485	0.0102884	0.0344651	0.00506587	-7.56886
TG 18:0_36:3	0.114716	0.077835	0.0990005	-0.20678	0.173611	0.0111741	0.00416293	-0.00360856	-4.53124
TG 18:1_36:2	0.0431571	1.41568e-05	0.679011	-0.357659	0.0471021	0.0136898	0.000458348	0.0102994	-6.52961
TG 18:2_36:1	0.0487677	0.0959277	0.0933752	-0.28562	0.0801438	0.0110831	0.00499353	-0.00439051	-5.63268
TG 20:1_34:2	6.11325e-06	0.312921	0.424748	-1.15731	4.38871e-05	0.00830812	0.149139	-0.000582508	-12.3049
TG 20:2_34:1	1.59147e-08	0.240839	0.405872	-1.85227	3.83325e-07	0.00892635	0.103423	-0.00029667	-15.5581
TG 16:0_38:4	4.29978e-08	0.893891	0.3485	-1.74497	6.96786e-07	0.00682678	0.396784	-0.00930209	-14.9902
TG 16:1_38:3	0.097996	0.182179	0.743061	-0.220787	0.120929	0.00819162	0.221525	0.0034233	-4.73748
TG 18:0_36:4	0.634111	0.811664	0.261611	-0.0558389	0.669355	0.00618437	0.532764	-0.0247179	-1.5616
TG 18:1_36:3	0.340525	0.0503535	0.471036	-0.12311	0.358729	0.0102884	0.0347007	0.00312522	-3.07269
TG 18:2_36:2	0.427713	0.067506	0.421827	-0.0942934	0.460125	0.0102884	0.0338872	0.00221511	-2.49251
TG 18:3_36:1	0.180103	0.615223	0.494582	-0.148543	0.267562	0.00749832	0.359203	-0.00269032	-3.6195
TG 20:1_34:3	0.0462662	0.555514	0.432992	-0.297316	0.0658345	0.00787604	0.285491	-0.00290431	-5.78199
TG 20:2_34:2	0.000580973	0.934362	0.405872	-0.654654	0.00158078	0.00611902	0.503279	-0.00807436	-9.39366
TG 20:3_34:1	0.000293055	0.0827423	0.441254	-0.87282	0.00119201	0.00997298	0.0458495	0.00215838	-10.9567
TG 20:4_34:0	0.000240821	0.901517	0.112038	-1.53317	0.00119201	0.00990305	0.170563	-0.0559565	-14.1187
TG 22:4_32:0	4.97599e-09	0.814292	0.370123	-9.05236	4.25599e-08	0.00665008	0.67787	-0.0436389	-24.4846
TG 16:0_38:5	6.20386e-06	0.487245	0.0233082	-0.952943	0.000144298	0.0100798	0.0173735	-0.0202567	-11.3778
TG 16:1_38:4	0.343093	0.63471	0.403067	-0.0961773	0.469152	0.00787604	0.302898	-0.00493312	-2.53336
TG 18:0_36:5	0.872345	0.903326	0.38961	0.0042136	0.963514	0.00526339	0.642524	-0.0119949	0.136788
TG 18:1_36:4	0.606818	0.63677	0.490777	-0.0622524	0.631183	0.00759542	0.374272	-0.00310446	-1.72312
TG 18:2_36:3	0.886066	0.889268	0.46481	-0.0184776	0.902897	0.00543886	0.737342	-0.0158693	-0.550422
TG 18:3_36:2	0.574104	0.103982	0.667376	0.0560174	0.522184	0.00909451	0.126856	0.00390785	2.17323
TG 20:2_34:3	0.0479991	0.822434	0.398421	-0.26782	0.0915043	0.00507582	0.713984	-0.0165051	-5.40345
TG 20:3_34:2	0.084098	0.538161	0.320996	-0.23977	0.163014	0.008456	0.181129	-0.00577454	-4.97274
TG 20:4_34:1	0.000807668	0.00503081	0.00708013	-0.516451	0.0102043	0.0134555	1.73294e-05	-0.00440287	-8.12007
TG 22:4_32:1	0.00252325	0.972491	0.287654	-1.02993	0.00860779	0.00803694	0.439467	-0.0313362	-11.6757
TG 22:5_32:0	6.63249e-09	0.604492	0.30171	-4.08419	8.82117e-08	0.00478739	0.754167	-0.0397566	-19.5237
TG 16:0_38:6	0.00152008	0.88728	0.0327609	-0.593857	0.00540129	0.00830812	0.162893	-0.0584346	-8.84813
TG 16:1_38:5	0.547998	0.436098	0.121594	-0.0293033	0.82357	0.0101015	0.0468997	-0.012559	-0.850897
TG 18:2_36:4	0.830204	0.516008	0.35933	-0.0378943	0.843295	0.00379203	0.872639	-0.0780186	-1.0857
TG 18:3_36:3	0.265356	0.957359	0.538947	0.107872	0.226558	0.00605777	0.677223	-0.00836256	5.23844
TG 20:3_34:3	0.602523	0.753983	0.384127	0.0567357	0.580846	0.00775183	0.351383	-0.00757898	2.21169
TG 20:4_34:2	0.0994966	0.39369	0.00270212	-0.115956	0.443266	0.0120627	0.0030534	-0.0481606	-2.94663
TG 20:5_34:1	0.0372275	0.468076	0.10597	-0.436835	0.0451472	0.0106928	0.0468997	-0.0174465	-7.34418
TG 22:5_32:1	0.040323	0.690224	0.217528	-0.397161	0.079804	0.0065261	0.572229	-0.0526866	-6.89693
TG 22:6_32:0	1.43346e-05	0.499664	0.285666	-3.35173	5.76231e-05	0.00478739	0.800105	-0.103859	-18.5346
TG 16:1_38:6	0.849294	0.770234	0.0373957	0.0386429	0.729351	0.0104042	0.0601142	-0.055109	1.42814
TG 18:1_36:6	0.116139	0.264175	0.595527	0.00621587	0.106408	-0.000411388	0.729621	-0.000511974	0.205167
TG 18:2_36:5	0.397633	0.21457	0.432971	0.117837	0.300904	-0.0168309	0.807017	-0.180125	6.02356
TG 18:3_36:4	0.148234	0.68538	0.490777	0.140852	0.135111	0.00401713	0.873577	-0.0432568	8.19941
TG 20:4_34:3	0.774988	0.308452	0.0341233	0.0512123	0.633912	0.0117566	0.0100193	-0.0211822	1.96646
TG 20:5_34:2	0.610982	0.998691	0.0862593	-0.0722919	0.631183	0.00932323	0.181129	-0.0647079	-1.96053
TG 22:5_32:2	0.161505	0.350505	0.1908	-0.245887	0.221546	0.00431962	0.804927	-0.125325	-5.05493
TG 22:6_32:1	0.362056	0.590264	0.224037	-0.163318	0.460125	0.00642013	0.667686	-0.100215	-3.90275
TG 18:2_36:6	0.645985	0.487245	0.516702	0.0430443	0.589605	-0.00116224	0.955849	-0.015966	1.62311
TG 18:3_36:5	0.0370537	0.695872	0.35933	0.195627	0.0243279	0.00651468	0.756493	-0.102051	13.3565
TG 20:4_34:4	0.400307	0.202547	0.120491	0.106835	0.291872	0.0133823	0.0160997	-0.0121581	5.15693
TG 20:5_34:3	0.158071	0.998691	0.140398	0.129459	0.105634	0.00918907	0.267255	-0.0623568	7.0661
TG 22:6_32:2	0.969903	0.204652	0.280412	0.0192818	0.902897	-0.00140973	0.96692	-0.190863	0.677377
TG 16:0_39:1	0.240444	0.921688	0.0676802	-0.179938	0.302376	0.00872256	0.199326	-0.0663117	-4.16906
TG 18:1_37:0	0.737367	0.518848	0.591408	0.00234387	0.689478	0.000970052	0.390207	-7.78754e-06	0.0752356
TG 18:1_37:1	0.000210873	0.0815732	0.93026	-0.200397	0.000653988	0.00570367	0.183147	0.00286277	-4.44541
TG 18:2_37:0	0.132685	0.858228	0.112038	0.101648	0.114123	0.00852174	0.152916	-0.023774	4.78717
TG 18:1_37:2	0.0019512	0.0768734	0.432971	-0.570181	0.00475299	0.0101763	0.0411882	0.002233	-8.55706
TG 18:2_37:1	0.158071	0.573123	0.298604	-0.162121	0.239039	0.00431962	0.764198	-0.0331571	-3.88851
TG 18:1_37:3	0.0459296	0.516008	0.35933	-0.258918	0.0735929	0.0081403	0.197315	-0.00388185	-5.27211
TG 18:2_37:2	0.0600007	0.439126	0.35933	-0.309741	0.065642	0.00178678	0.925091	-0.0315335	-5.91294
TG 18:1_37:4	0.849798	0.0734551	0.238651	-0.00734291	0.931585	0.00982395	0.012276	-0.000334294	-0.227541
TG 18:2_37:3	0.679621	0.0671875	0.290465	-0.0223342	0.888534	-0.0193236	0.743058	-0.235465	-0.659022
TG 20:4_35:1	0.802559	0.0248023	0.000877386	0.0343835	0.703524	0.0136111	1.87182e-05	-0.0150474	1.2543
TG 22:6_33:1	0.8782	0.980951	0.18793	0.00662219	0.961954	0.008456	0.305737	-0.0363021	0.219182
TG 18:2_38:8	0.0966085	0.909424	0.544952	-0.2379	0.140484	0.00433216	0.782839	-0.00903355	-4.95497
TG 16:0_40:2	1.6197e-07	0.100994	0.216744	-10.8846	5.95929e-07	0.0154556	0.0154462	-0.00250445	-25.1313
TG 18:0_38:2	1.30341e-06	0.00696044	0.0695183	-3.62331	6.96884e-06	0.0177684	0.000230242	-0.000890685	-19.1009
TG 20:0_36:2	0.0428643	0.133445	0.320996	-0.350722	0.0794241	0.0111741	0.037177	-0.000291438	-6.4362
TG 20:1_36:1	6.14644e-07	0.00258387	0.379285	-5.01773	4.47203e-06	0.0161373	0.00203965	0.00648562	-20.6479
TG 16:0_40:3	8.48755e-07	0.161695	0.424748	-3.28685	4.58059e-06	0.0108578	0.0756764	0.00115328	-18.4487
TG 18:0_38:3	0.000745987	0.0042612	0.14539	-0.840745	0.00291564	0.0138098	0.000475607	0.00202962	-10.7758
TG 18:1_38:2	0.00154869	0.000300461	0.603745	-0.82227	0.00197014	0.0132009	0.00206677	0.00871528	-10.6172
TG 18:2_38:1	0.0221945	0.742401	0.0651756	-0.48637	0.0402335	0.0102884	0.0758174	-0.0457962	-7.86455
TG 20:0_36:3	0.255774	0.949139	0.133326	-0.171234	0.273094	0.00849869	0.222275	-0.0325181	-4.01517
TG 20:1_36:2	0.0019512	0.00016171	0.672619	-0.741576	0.00385117	0.0138505	0.00186032	0.0100514	-9.98291
TG 20:2_36:1	0.000268612	0.0435276	0.165236	-1.10933	0.00193531	0.0128202	0.0047135	-0.000757544	-12.086
TG 16:0_40:4	2.28514e-05	0.604492	0.273769	-1.60052	0.000215361	0.00930986	0.176825	-0.0111011	-14.3272
TG 18:0_38:4	0.371224	0.00749276	0.131431	-0.0572234	0.631183	0.0122574	0.000601051	0.000863638	-1.59502
TG 18:1_38:3	0.0504511	0.00236463	0.82442	-0.290487	0.0543298	0.0102884	0.016954	0.00723325	-5.67729
TG 18:2_38:2	0.161269	0.264097	0.651123	-0.216077	0.16858	0.00820101	0.250262	0.00232028	-4.67532
TG 20:1_36:3	0.178126	0.237805	0.582823	-0.214512	0.201673	0.00906684	0.194202	0.00221511	-4.66038
TG 20:2_36:2	0.133805	0.000154361	0.970369	-0.203589	0.137607	0.0110964	0.00567579	0.00934498	-4.48015
TG 20:3_36:1	0.666737	2.00722e-05	0.350776	-0.0227522	0.847975	0.0134142	4.69381e-05	0.0065733	-0.669314
TG 20:4_36:0	0.336561	0.0868327	0.424748	-0.223187	0.358729	0.0127411	0.0438393	0.00277357	-4.7689
TG 16:0_40:5	4.65091e-06	0.49384	0.296698	-1.35647	8.42459e-05	0.00864417	0.144787	-0.00550607	-13.3314
TG 18:0_38:5	0.0550237	7.87789e-07	0.00214209	0.128131	0.0196047	0.0168587	1.71785e-09	0.00166642	6.94251
TG 18:1_38:4	0.340525	2.75716e-05	0.221308	-0.0735471	0.485824	0.0128004	1.73294e-05	0.00482502	-1.98145
TG 18:2_38:3	0.645985	0.738675	0.46481	-0.051658	0.670033	0.0070798	0.423015	-0.00456769	-1.45455
TG 20:1_36:4	0.327652	0.939047	0.396182	-0.135501	0.364983	0.0070798	0.497836	-0.0120585	-3.31863
TG 20:2_36:3	0.854437	0.148082	0.63439	0.0175291	0.847975	0.008456	0.15203	0.00296248	0.606235
TG 20:3_36:2	0.991133	2.50009e-06	0.558995	0.0087949	0.928732	0.0133066	7.65681e-05	0.00912516	0.294327
TG 20:4_36:1	0.0215945	4.54068e-10	0.00222863	0.140482	0.00622285	0.0189859	6.28388e-12	0.00440259	8.1472
TG 22:4_34:1	1.7133e-06	0.253483	0.184469	-1.48437	3.49273e-05	0.00998922	0.0357229	-0.00499742	-13.9284
TG 22:5_34:0	4.28395e-05	0.62097	0.165236	-1.94002	8.96522e-05	0.0111741	0.121407	-0.0284472	-15.7986
TG 16:0_40:6	0.0138432	0.77502	0.255163	-0.303953	0.0365047	0.00544588	0.549541	-0.0178572	-5.85646
TG 18:0_38:6	0.0366042	0.0280937	0.00981673	0.126867	0.0185448	0.0122087	0.000163313	-0.00685663	6.81165
TG 18:1_38:5	0.273317	0.00415255	0.0611458	-0.0523607	0.560168	0.0111603	0.00011875	-0.000180478	-1.46962
TG 18:2_38:4	0.519339	0.173087	0.133326	0.0583721	0.469152	0.0102884	0.0155843	-0.00472178	2.31854
TG 18:3_38:3	0.881184	0.112722	0.421827	0.0259257	0.791103	0.0102884	0.0533414	0.00155249	0.923437
TG 20:2_36:4	0.815733	0.341662	0.73785	0.0259257	0.791103	0.0076675	0.346754	0.00238569	0.922526
TG 20:3_36:3	0.154289	0.01324	0.405872	0.103105	0.12275	0.0110259	0.00878514	0.00362288	4.90534
TG 20:4_36:2	0.64924	2.82311e-11	0.00222863	0.0699259	0.282919	0.0170997	8.10105e-13	0.00452708	2.95594
TG 20:5_36:1	0.317591	0.0199289	0.0582669	0.0879735	0.302376	0.0142368	0.000529874	-0.00322286	3.93536
TG 22:4_34:2	0.00174506	0.603245	0.269635	-0.727145	0.00606203	0.00481812	0.713984	-0.032734	-9.91468
TG 22:5_34:1	0.0143251	0.475374	0.2427	-0.288177	0.0402335	0.00827659	0.107138	-0.00554141	-5.65755
TG 16:0_40:7	0.269503	0.77502	0.0867238	-0.112925	0.41296	0.00894575	0.102513	-0.0241672	-2.89018
TG 16:1_40:6	0.467377	0.39369	0.352493	0.0662409	0.398393	0.00875903	0.136291	-0.00303529	2.7256
TG 18:2_38:5	0.637937	0.933838	0.0811001	0.0436122	0.601127	0.00787604	0.212016	-0.032232	1.65256
TG 18:3_38:4	0.0852942	0.374599	0.0695183	0.13861	0.0334944	0.0111741	0.0227178	-0.0185761	7.94395
TG 20:3_36:4	0.0773602	0.149172	0.350776	0.13148	0.0512643	0.0102884	0.0468997	-0.000116594	7.25516
TG 20:4_36:3	0.268079	0.000497626	0.00939685	0.102004	0.122571	0.0143872	2.37802e-06	-0.000895284	4.83277
TG 20:5_36:2	0.42285	0.00245127	0.144857	0.0831215	0.295794	0.014273	0.000302467	0.00250783	3.67613
TG 22:4_34:3	0.413365	0.751027	0.696244	-0.114209	0.461664	-3.08594e-05	0.998845	-0.00783051	-2.91272
TG 22:5_34:2	0.431598	0.901517	0.144857	-0.0726104	0.535027	0.00722273	0.340821	-0.0261871	-1.96278
TG 22:6_34:1	0.308972	0.462238	0.144857	-0.122056	0.499257	0.0104231	0.0636469	-0.0141577	-3.05727
TG 16:0_40:8	0.277446	0.93998	0.17334	-0.153283	0.361297	0.00793561	0.340352	-0.0349969	-3.69355
TG 16:1_40:7	0.0741965	0.301905	0.223684	0.134198	0.0534645	0.0105126	0.0543695	-0.00615893	7.46173
TG 18:1_38:7	0.25624	0.569043	0.697076	0.0059614	0.267765	0.000748773	0.510736	4.15795e-05	0.196231
TG 18:2_38:6	0.334308	0.934362	0.0975352	0.0721149	0.308341	0.00805948	0.170563	-0.0219556	3.06568
TG 18:3_38:5	0.00612926	0.644188	0.128445	0.159571	0.00593914	0.00937184	0.0989904	-0.0181461	9.85711
TG 20:4_36:4	0.309767	0.161211	0.0448535	0.11471	0.193818	0.0132088	0.00463499	-0.0148981	5.73001
TG 20:5_36:3	0.0838998	0.357449	0.148488	0.13148	0.0490003	0.0108666	0.0468997	-0.0107223	7.25523
TG 22:5_34:3	0.309246	0.614155	0.292846	0.0809036	0.305521	0.00462376	0.737342	-0.0293026	3.53918
TG 22:6_34:2	0.905554	0.957359	0.1908	0.0358338	0.791103	0.00827659	0.343835	-0.0441149	1.31399
TG 18:3_38:6	0.00107298	0.841461	0.10597	0.192074	0.00122856	0.00982395	0.142962	-0.0423472	12.964
TG 20:4_36:5	0.14327	0.39501	0.0180567	0.143745	0.135126	0.0159271	0.00988041	-0.0988596	8.45464
TG 20:5_36:4	0.0478549	0.933838	0.147099	0.15433	0.0332346	0.00952597	0.232928	-0.0537449	9.44702
TG 22:6_34:3	0.172247	0.93057	0.321134	0.133768	0.146319	0.00758694	0.523017	-0.0305279	7.41148
TG 18:1_39:1	0.761483	0.0229789	0.350776	0.00433735	0.921689	0.00763002	0.00913229	0.00126201	0.141194
TG 18:2_39:1	0.0434356	0.945229	0.551488	0.140852	0.048295	0.00509727	0.764198	-0.0101792	8.22353
TG 18:2_40:8	0.0284361	0.439126	0.512711	0.162256	0.0182392	-0.00323683	0.931583	-0.0491282	10.1788
TG 20:4_38:6	0.313548	0.284095	0.00247256	0.135531	0.105696	0.0152161	0.00158901	-0.0846096	7.59907
TG 20:5_38:5	0.266502	0.543995	0.00733009	0.138744	0.104797	0.0143872	0.0111144	-0.151113	7.97607
TG 22:5_36:5	0.0633842	0.690224	0.516702	0.128704	0.0571127	0.00274626	0.900234	-0.017587	6.99906
TG 22:6_36:4	0.025476	0.941731	0.320996	0.173709	0.0193293	0.00773482	0.505622	-0.0310834	11.2946
TG 18:1_40:1	3.42706e-07	0.738675	0.320996	-14.1282	7.51109e-06	0.0117503	0.282779	-0.0369734	-25.9589
TG 18:1_40:2	4.44787e-05	0.0526724	0.345838	-2.02174	0.000208401	0.0144498	0.0176162	0.00238401	-15.9557
TG 16:0_42:6	0.0336207	0.538163	0.757835	-0.454545	0.0319481	-0.0366082	0.519371	-0.00156089	-7.51856
TG 18:0_40:6	0.87432	0.501641	0.150269	-0.00980426	0.911474	0.00825187	0.076735	-0.00723742	-0.300232
TG 18:1_40:5	0.146561	0.011081	0.512711	-0.121096	0.198896	0.00875903	0.0133233	0.00337795	-3.04402
TG 20:4_38:2	0.933477	1.39807e-05	0.101987	0.0340869	0.684527	0.0152161	2.1996e-06	0.00440259	1.24035
TG 22:4_36:2	0.0579394	0.00157964	0.241216	-0.193251	0.133576	0.0117566	0.000458348	0.00314764	-4.35592
TG 22:5_36:1	0.346097	0.0183853	0.282361	-0.0785921	0.467209	0.0108282	0.00487065	0.00185199	-2.10911
TG 16:0_42:7	0.138125	0.125265	0.726545	-0.386282	0.122911	-0.288306	0.165388	-0.0114261	-6.81028
TG 18:0_40:7	0.670786	0.372611	0.216744	0.0586304	0.51645	0.0101379	0.0678943	-0.00737179	2.34487
TG 18:2_40:5	0.8685	0.674571	0.612392	0.0175291	0.847885	0.00595657	0.524937	-0.00101191	0.605886
TG 20:4_38:3	0.730931	0.000171143	0.131431	0.0419564	0.676428	0.0154456	2.5088e-05	0.00395775	1.57421
TG 22:4_36:3	0.810739	0.626947	0.413341	-0.0265996	0.827252	0.00763921	0.305737	-0.00413936	-0.77503
TG 22:5_36:2	0.277711	0.0012783	0.39803	0.0730564	0.218264	0.0109714	0.00142345	0.00440259	3.11791
TG 22:6_36:1	0.6452	0.256324	0.165236	0.0774915	0.461664	0.0113933	0.0338872	-0.00786748	3.33062
TG 18:1_40:7	0.646858	0.219946	0.432971	0.00807825	0.509563	0.002812	0.107581	5.48255e-05	0.268875
TG 18:2_40:6	0.0598077	0.966812	0.522839	0.0781722	0.0571039	0.00340514	0.72781	-0.00346462	3.38185
TG 20:3_38:5	0.440836	0.0826577	0.0873171	0.117213	0.191456	0.0129413	0.00384474	-0.00612689	5.93565
TG 20:4_38:4	0.563482	0.000161697	0.0389954	0.0880363	0.40278	0.0169146	3.72733e-06	0.0021228	3.94633
TG 22:5_36:3	0.00745849	0.602576	0.160851	0.123497	0.00982836	0.008456	0.109593	-0.0103545	6.54318
TG 22:6_36:2	0.221564	0.0822306	0.405872	0.120376	0.162547	0.0113172	0.0371698	0.00212573	6.28318
TG 18:1_40:8	0.888341	0.0291837	0.442417	0.0172894	0.684527	0.00722273	0.0202378	0.00169342	0.593296
TG 18:2_40:7	0.0462662	0.957359	0.241216	0.135531	0.0305252	0.00779621	0.337844	-0.0199513	7.59276
TG 20:4_38:5	0.451544	0.0105849	0.0207797	0.115426	0.239884	0.0166224	0.000104383	-0.00542314	5.77762
TG 22:5_36:4	0.00532393	0.518848	0.35933	0.138908	0.00413078	0.00276262	0.872336	-0.024878	7.99917
TG 22:6_36:3	0.0299654	0.628702	0.432971	0.160099	0.0293893	0.008456	0.328054	-0.0053066	9.95894
TG 22:5_38:5	0.217819	0.716469	0.144857	0.0947145	0.180133	0.00878027	0.137045	-0.0170811	4.34829
TG 22:6_38:4	0.0232078	0.23298	0.147099	0.16442	0.0160631	0.0118034	0.0266412	-0.00811644	10.4501
TG 22:5_38:6	0.0570058	0.888008	0.314487	0.137542	0.0586293	0.00820101	0.354685	-0.0172022	7.78593
TG 22:6_38:5	0.0680627	0.783361	0.121594	0.152298	0.059448	0.0102884	0.136291	-0.0465798	9.20055
